# Supplementary material for: 2,2′-[o-Phenylenebis(methylenethio)]bis(pyridine N-oxide)
Source: Acta Crystallogr Sect E Struct Rep Online. 2009 Jun 6;65(Pt 7):o1482. doi: 10.1107/S160053680902073X (PMC2969296; doi:10.1107/S160053680902073X)
Supplement: Supplementary file 1 [file e-65-o1482-sup1.cif]

##############################################################################
###                                                                        ###
###        Electronic paper (Acta Crystallographica Section E)             ###
###                                                                        ###
##############################################################################
#                                                                            #
# This CIF contains the data in a paper accepted for publication in Acta     #
# Crystallographica Section E. It conforms to the requirements of Notes      #
# for Authors for Section E, and has been peer reviewed under the auspices   #
# of the IUCr Commission on Journals.                                        #
#                                                                            #
# Full details of the Crystallographic Information File format               #
# are given in the paper "The Crystallographic Information File (CIF):       #
# a New Standard Archive File for Crystallography" by S. R. Hall, F. H.      #
# Allen and I. D. Brown [Acta Cryst. (1991), A47, 655-685].                  #
#                                                                            #
# The current version of the core CIF dictionary is obtainable from          #
# ftp://ftp.iucr.org/pub/cif_core.dic. The current version number is 2.4.    #
#                                                                            #
# Software is freely available for graphical display of the structure(s) in  #
# this CIF.  For information consult the CIF home page http://www.iucr.org/  #
# cif/home.html                                                              #
#                                                                            #
# This file may be used for bona fide research purposes within the           #
# scientific community so long as proper attribution is given to the journal # 
# article from which it was obtained.                                        #
#                                                                            #
##############################################################################
                                             
data_I
_audit_creation_method     SHELXL-97
_chemical_name_systematic
;
2,2'-[<i>o</i>-Phenylenebis(methylenethio)]bis(pyridine <i>N</i>-oxide)
;
_chemical_name_common     ?
_chemical_formula_moiety     'C18 H16 N2 O2 S2'
_chemical_formula_sum     'C18 H16 N2 O2 S2'
_chemical_formula_weight     356.47
_chemical_melting_point     ?
_symmetry_cell_setting     monoclinic
_symmetry_space_group_name_H-M     'P 21/n'
_symmetry_space_group_name_Hall     '-P 2yn'
loop_
    _symmetry_equiv_pos_as_xyz
    'x, y, z'
    '-x+1/2, y+1/2, -z+1/2'
    '-x, -y, -z'
    'x-1/2, -y-1/2, z-1/2'
_cell_length_a     7.5075(15)
_cell_length_b     17.810(4)
_cell_length_c     12.480(3)
_cell_angle_alpha     90.00
_cell_angle_beta     105.20(3)
_cell_angle_gamma     90.00
_cell_volume     1610.3(7)
_cell_formula_units_Z     4
_cell_measurement_reflns_used     9866
_cell_measurement_theta_min     2.04
_cell_measurement_theta_max     27.90
_cell_measurement_temperature     293(2)
_exptl_crystal_description     prism
_exptl_crystal_colour     colourless
_exptl_crystal_size_max     0.34
_exptl_crystal_size_mid     0.28
_exptl_crystal_size_min     0.16
_exptl_crystal_density_diffrn     1.470
_exptl_crystal_density_meas     ?
_exptl_crystal_density_method     'not measured'
_exptl_crystal_F_000     744
_exptl_absorpt_coefficient_mu     0.344
_exptl_absorpt_correction_type     'none'
_exptl_absorpt_process_details     ?
_exptl_absorpt_correction_T_min     ?
_exptl_absorpt_correction_T_max     ?
_exptl_special_details
;
;
_diffrn_ambient_temperature     293(2)
_diffrn_radiation_type     MoK\a
_diffrn_radiation_wavelength     0.71073
_diffrn_radiation_source     'fine-focus sealed tube'
_diffrn_radiation_monochromator     graphite
_diffrn_measurement_device_type     'Bruker SMART CCD area-detector'
_diffrn_measurement_method     '\w scans'
_diffrn_detector_area_resol_mean     ?
_diffrn_reflns_number     9681
_diffrn_reflns_av_R_equivalents     0.0172
_diffrn_reflns_av_sigmaI/netI     0.0200
_diffrn_reflns_theta_min     2.04
_diffrn_reflns_theta_max     27.90
_diffrn_reflns_theta_full     27.90
_diffrn_measured_fraction_theta_max     0.983
_diffrn_measured_fraction_theta_full     0.983
_diffrn_reflns_limit_h_min     -8
_diffrn_reflns_limit_h_max     9
_diffrn_reflns_limit_k_min     -17
_diffrn_reflns_limit_k_max     23
_diffrn_reflns_limit_l_min     -15
_diffrn_reflns_limit_l_max     16
_diffrn_standards_number     0
_diffrn_standards_interval_count     0
_diffrn_standards_interval_time     0
_diffrn_standards_decay_%     0
_refine_special_details
;
Refinement of <i>F</i>^2^ against ALL reflections. The weighted <i>R</i>-factor
<i>wR</i> and goodness of fit <i>S</i> are based on <i>F</i>^2^, conventional
<i>R</i>-factors <i>R</i> are based on <i>F</i>, with <i>F</i> set to zero for
negative <i>F</i>^2^. The threshold expression of <i>F</i>^2^ >
\s(<i>F</i>^2^) is used only for calculating <i>R</i>-factors(gt) <i>etc</i>.
and is not relevant to the choice of reflections for refinement.
<i>R</i>-factors based on <i>F</i>^2^ are statistically about twice as large
as those based on <i>F</i>, and <i>R</i>- factors based on ALL data will be
even larger.
;
_reflns_number_total     3782
_reflns_number_gt     3145
_reflns_threshold_expression     >2sigma(I)
_refine_ls_structure_factor_coef     Fsqd
_refine_ls_matrix_type     full
_refine_ls_R_factor_all     0.0393
_refine_ls_R_factor_gt     0.0303
_refine_ls_wR_factor_gt     0.0779
_refine_ls_wR_factor_ref     0.0830
_refine_ls_goodness_of_fit_ref     1.022
_refine_ls_restrained_S_all     1.022
_refine_ls_number_reflns     3782
_refine_ls_number_parameters     225
_refine_ls_number_restraints     0
_refine_ls_hydrogen_treatment     mixed
_refine_ls_weighting_scheme     calc
_refine_ls_weighting_details
         'calc w=1/[\s^2^(Fo^2^)+(0.0371P)^2^+0.5053P] where P=(Fo^2^+2Fc^2^)/3'
_atom_sites_solution_hydrogens     geom
_atom_sites_solution_primary     direct
_atom_sites_solution_secondary     difmap
_refine_ls_shift/su_max     0.000
_refine_ls_shift/su_mean     0.000
_refine_diff_density_max     0.245
_refine_diff_density_min     -0.198
_refine_ls_extinction_method     none
_refine_ls_extinction_coef     ?
loop_
    _atom_type_symbol
    _atom_type_description
    _atom_type_scat_dispersion_real
    _atom_type_scat_dispersion_imag
    _atom_type_scat_source
    'C' 'C' 0.0033 0.0016
                         'International Tables Vol C Tables 4.2.6.8 and 6.1.1.4'
    'H' 'H' 0.0000 0.0000
                         'International Tables Vol C Tables 4.2.6.8 and 6.1.1.4'
    'N' 'N' 0.0061 0.0033
                         'International Tables Vol C Tables 4.2.6.8 and 6.1.1.4'
    'O' 'O' 0.0106 0.0060
                         'International Tables Vol C Tables 4.2.6.8 and 6.1.1.4'
    'S' 'S' 0.1246 0.1234
                         'International Tables Vol C Tables 4.2.6.8 and 6.1.1.4'
_computing_data_collection     'SMART (Bruker, 1998)'
_computing_cell_refinement     'SAINT (Bruker, 1998)'
_computing_data_reduction     'SAINT (Bruker, 1998)'
_computing_structure_solution     'SHELXS97 (Sheldrick, 2008)'
_computing_structure_refinement     'SHELXL97 (Sheldrick, 2008)'
_computing_molecular_graphics     'SHELXTL (Sheldrick, 2008)'
_computing_publication_material     'SHELXTL (Sheldrick, 2008)'
loop_
    _atom_site_type_symbol
    _atom_site_label
    _atom_site_fract_x
    _atom_site_fract_y
    _atom_site_fract_z
    _atom_site_U_iso_or_equiv
    _atom_site_adp_type
    _atom_site_calc_flag
    _atom_site_refinement_flags
    _atom_site_occupancy
    _atom_site_disorder_assembly
    _atom_site_disorder_group
    S S1 0.17377(5) 0.17901(2) 0.34399(3) 0.03675(11) Uani d . 1 . .
    S S2 -0.30419(5) -0.03050(2) -0.04963(3) 0.03289(10) Uani d . 1 . .
    C C7 -0.00609(19) 0.04497(8) 0.25080(11) 0.0304(3) Uani d . 1 . .
    N N1 -0.47078(17) -0.01887(7) -0.25627(10) 0.0350(3) Uani d . 1 . .
    O O1 -0.48428(16) -0.09127(6) -0.24087(9) 0.0458(3) Uani d . 1 . .
    C C14 -0.38096(18) 0.02425(8) -0.16810(11) 0.0308(3) Uani d . 1 . .
    C C6 0.0423(2) 0.12465(8) 0.22786(12) 0.0335(3) Uani d . 1 . .
    C C1 0.0008(2) 0.20710(8) 0.40531(11) 0.0324(3) Uani d . 1 . .
    C C12 -0.11785(18) 0.00251(8) 0.16387(11) 0.0301(3) Uani d . 1 . .
    C C15 -0.3632(2) 0.10057(9) -0.18273(13) 0.0397(3) Uani d . 1 . .
    H H15A -0.3009 0.1304 -0.1235 0.048 Uiso calc R 1 . .
    N N2 0.06622(19) 0.25129(7) 0.49662(10) 0.0402(3) Uani d . 1 . .
    C C2 -0.1847(2) 0.18976(9) 0.37257(13) 0.0388(3) Uani d . 1 . .
    H H2A -0.2299 0.1592 0.3111 0.047 Uiso calc R 1 . .
    C C11 -0.1519(2) -0.07213(9) 0.18381(13) 0.0421(4) Uani d . 1 . .
    H H11A -0.2260 -0.1007 0.1270 0.051 Uiso calc R 1 . .
    C C13 -0.19734(19) 0.03928(8) 0.05228(11) 0.0318(3) Uani d . 1 . .
    H H13A -0.0999 0.0646 0.0285 0.038 Uiso calc R 1 . .
    H H13B -0.2883 0.0765 0.0587 0.038 Uiso calc R 1 . .
    O O2 0.24350(18) 0.26652(7) 0.52668(10) 0.0570(3) Uani d . 1 . .
    C C8 0.0643(2) 0.01115(9) 0.35310(12) 0.0402(3) Uani d . 1 . .
    H H8A 0.1367 0.0392 0.4112 0.048 Uiso calc R 1 . .
    C C9 0.0293(3) -0.06342(10) 0.37091(14) 0.0500(4) Uani d . 1 . .
    H H9A 0.0787 -0.0852 0.4401 0.060 Uiso calc R 1 . .
    C C18 -0.5444(2) 0.01241(10) -0.35676(13) 0.0456(4) Uani d . 1 . .
    H H18A -0.6060 -0.0178 -0.4157 0.055 Uiso calc R 1 . .
    C C5 -0.0505(3) 0.27874(9) 0.55340(14) 0.0536(5) Uani d . 1 . .
    H H5A -0.0048 0.3091 0.6151 0.064 Uiso calc R 1 . .
    C C3 -0.3033(3) 0.21749(10) 0.43040(16) 0.0511(4) Uani d . 1 . .
    H H3A -0.4284 0.2060 0.4084 0.061 Uiso calc R 1 . .
    C C17 -0.5296(3) 0.08746(11) -0.37289(14) 0.0527(4) Uani d . 1 . .
    H H17A -0.5807 0.1085 -0.4424 0.063 Uiso calc R 1 . .
    C C16 -0.4379(3) 0.13227(10) -0.28521(14) 0.0507(4) Uani d . 1 . .
    H H16A -0.4269 0.1836 -0.2955 0.061 Uiso calc R 1 . .
    C C10 -0.0783(3) -0.10491(10) 0.28622(14) 0.0512(4) Uani d . 1 . .
    H H10A -0.1019 -0.1552 0.2975 0.061 Uiso calc R 1 . .
    C C4 -0.2338(3) 0.26248(10) 0.52122(17) 0.0584(5) Uani d . 1 . .
    H H4A -0.3125 0.2819 0.5608 0.070 Uiso calc R 1 . .
    H H6A 0.125(2) 0.1237(9) 0.1798(14) 0.042(4) Uiso d . 1 . .
    H H6B -0.062(2) 0.1528(10) 0.1903(14) 0.043(4) Uiso d . 1 . .
loop_
    _atom_site_aniso_label
    _atom_site_aniso_U_11
    _atom_site_aniso_U_22
    _atom_site_aniso_U_33
    _atom_site_aniso_U_12
    _atom_site_aniso_U_13
    _atom_site_aniso_U_23
    S1 0.03174(19) 0.0384(2) 0.0364(2) -0.00423(14) 0.00247(14) -0.00293(15)
    S2 0.03698(19) 0.03129(19) 0.02808(18) 0.00011(14) 0.00442(14) -0.00330(13)
    C7 0.0319(7) 0.0324(7) 0.0271(7) 0.0032(5) 0.0081(5) -0.0001(5)
    N1 0.0348(6) 0.0363(7) 0.0308(6) -0.0028(5) 0.0034(5) -0.0047(5)
    O1 0.0547(7) 0.0324(6) 0.0443(6) -0.0074(5) 0.0022(5) -0.0070(5)
    C14 0.0285(7) 0.0351(7) 0.0271(7) -0.0009(5) 0.0044(5) -0.0038(5)
    C6 0.0403(8) 0.0321(7) 0.0267(7) 0.0001(6) 0.0064(6) -0.0010(5)
    C1 0.0395(8) 0.0268(7) 0.0277(7) -0.0026(6) 0.0033(6) -0.0006(5)
    C12 0.0308(7) 0.0320(7) 0.0276(7) 0.0021(5) 0.0078(5) -0.0003(5)
    C15 0.0450(9) 0.0357(8) 0.0354(8) -0.0046(6) 0.0054(6) -0.0039(6)
    N2 0.0555(8) 0.0280(6) 0.0312(6) -0.0053(6) 0.0009(6) -0.0017(5)
    C2 0.0385(8) 0.0371(8) 0.0390(8) -0.0029(6) 0.0069(6) -0.0036(6)
    C11 0.0507(9) 0.0357(8) 0.0365(8) -0.0049(7) 0.0053(7) 0.0004(6)
    C13 0.0333(7) 0.0323(7) 0.0271(7) -0.0009(5) 0.0031(5) -0.0019(5)
    O2 0.0580(8) 0.0494(7) 0.0497(7) -0.0150(6) -0.0107(6) -0.0095(6)
    C8 0.0462(9) 0.0415(8) 0.0283(7) 0.0008(7) 0.0015(6) 0.0019(6)
    C9 0.0655(11) 0.0444(9) 0.0351(9) 0.0038(8) 0.0046(8) 0.0130(7)
    C18 0.0472(9) 0.0530(10) 0.0289(8) -0.0032(8) -0.0037(6) -0.0035(7)
    C5 0.0920(15) 0.0324(8) 0.0374(9) 0.0016(9) 0.0186(9) -0.0065(7)
    C3 0.0484(10) 0.0446(9) 0.0644(12) 0.0024(8) 0.0223(9) 0.0019(8)
    C17 0.0617(11) 0.0541(11) 0.0348(9) -0.0003(9) -0.0004(7) 0.0086(7)
    C16 0.0653(11) 0.0380(9) 0.0447(10) -0.0039(8) 0.0071(8) 0.0055(7)
    C10 0.0695(12) 0.0348(8) 0.0467(10) -0.0019(8) 0.0104(8) 0.0093(7)
    C4 0.0828(14) 0.0410(10) 0.0630(12) 0.0088(9) 0.0398(11) -0.0010(8)
_geom_special_details
;
All e.s.d.'s (except the e.s.d. in the dihedral angle between two l.s. planes)
are estimated using the full covariance matrix. The cell e.s.d.'s are taken
into account individually in the estimation of e.s.d.'s in distances, angles
and torsion angles; correlations between e.s.d.'s in cell parameters are only
used when they are defined by crystal symmetry. An approximate (isotropic)
treatment of cell e.s.d.'s is used for estimating e.s.d.'s involving l.s.
planes.
;
loop_
    _geom_bond_atom_site_label_1
    _geom_bond_atom_site_label_2
    _geom_bond_site_symmetry_2
    _geom_bond_distance
    _geom_bond_publ_flag
    S1 C1 . 1.7442(15) ?
    S1 C6 . 1.8061(15) ?
    S2 C14 . 1.7384(15) ?
    S2 C13 . 1.8084(14) ?
    C7 C8 . 1.385(2) ?
    C7 C12 . 1.4055(19) ?
    C7 C6 . 1.511(2) ?
    N1 O1 . 1.3116(16) ?
    N1 C18 . 1.351(2) ?
    N1 C14 . 1.3660(17) ?
    C14 C15 . 1.383(2) ?
    C6 H6A . 0.971(17) ?
    C6 H6B . 0.942(18) ?
    C1 N2 . 1.3658(18) ?
    C1 C2 . 1.380(2) ?
    C12 C11 . 1.389(2) ?
    C12 C13 . 1.5128(19) ?
    C15 C16 . 1.376(2) ?
    C15 H15A . 0.9300 ?
    N2 O2 . 1.3130(18) ?
    N2 C5 . 1.355(2) ?
    C2 C3 . 1.376(2) ?
    C2 H2A . 0.9300 ?
    C11 C10 . 1.382(2) ?
    C11 H11A . 0.9300 ?
    C13 H13A . 0.9700 ?
    C13 H13B . 0.9700 ?
    C8 C9 . 1.383(2) ?
    C8 H8A . 0.9300 ?
    C9 C10 . 1.367(2) ?
    C9 H9A . 0.9300 ?
    C18 C17 . 1.361(3) ?
    C18 H18A . 0.9300 ?
    C5 C4 . 1.360(3) ?
    C5 H5A . 0.9300 ?
    C3 C4 . 1.374(3) ?
    C3 H3A . 0.9300 ?
    C17 C16 . 1.383(2) ?
    C17 H17A . 0.9300 ?
    C16 H16A . 0.9300 ?
    C10 H10A . 0.9300 ?
    C4 H4A . 0.9300 ?
loop_
    _geom_angle_atom_site_label_1
    _geom_angle_atom_site_label_2
    _geom_angle_atom_site_label_3
    _geom_angle_site_symmetry_1
    _geom_angle_site_symmetry_3
    _geom_angle
    _geom_angle_publ_flag
    C1 S1 C6 . . 101.12(7) ?
    C14 S2 C13 . . 101.52(7) ?
    C8 C7 C12 . . 118.93(13) ?
    C8 C7 C6 . . 122.05(13) ?
    C12 C7 C6 . . 118.93(12) ?
    O1 N1 C18 . . 120.85(12) ?
    O1 N1 C14 . . 118.39(12) ?
    C18 N1 C14 . . 120.76(13) ?
    N1 C14 C15 . . 119.39(13) ?
    N1 C14 S2 . . 110.69(10) ?
    C15 C14 S2 . . 129.92(11) ?
    C7 C6 S1 . . 117.35(10) ?
    C7 C6 H6A . . 109.0(10) ?
    S1 C6 H6A . . 101.6(10) ?
    C7 C6 H6B . . 112.7(10) ?
    S1 C6 H6B . . 108.7(10) ?
    H6A C6 H6B . . 106.4(14) ?
    N2 C1 C2 . . 119.34(14) ?
    N2 C1 S1 . . 112.67(11) ?
    C2 C1 S1 . . 127.99(12) ?
    C11 C12 C7 . . 118.52(13) ?
    C11 C12 C13 . . 122.19(13) ?
    C7 C12 C13 . . 119.29(12) ?
    C16 C15 C14 . . 119.74(14) ?
    C16 C15 H15A . . 120.1 ?
    C14 C15 H15A . . 120.1 ?
    O2 N2 C5 . . 121.49(14) ?
    O2 N2 C1 . . 118.23(13) ?
    C5 N2 C1 . . 120.27(14) ?
    C3 C2 C1 . . 120.38(15) ?
    C3 C2 H2A . . 119.8 ?
    C1 C2 H2A . . 119.8 ?
    C10 C11 C12 . . 121.50(15) ?
    C10 C11 H11A . . 119.3 ?
    C12 C11 H11A . . 119.3 ?
    C12 C13 S2 . . 110.19(10) ?
    C12 C13 H13A . . 109.6 ?
    S2 C13 H13A . . 109.6 ?
    C12 C13 H13B . . 109.6 ?
    S2 C13 H13B . . 109.6 ?
    H13A C13 H13B . . 108.1 ?
    C9 C8 C7 . . 121.54(14) ?
    C9 C8 H8A . . 119.2 ?
    C7 C8 H8A . . 119.2 ?
    C10 C9 C8 . . 119.57(15) ?
    C10 C9 H9A . . 120.2 ?
    C8 C9 H9A . . 120.2 ?
    N1 C18 C17 . . 120.86(15) ?
    N1 C18 H18A . . 119.6 ?
    C17 C18 H18A . . 119.6 ?
    N2 C5 C4 . . 120.81(16) ?
    N2 C5 H5A . . 119.6 ?
    C4 C5 H5A . . 119.6 ?
    C4 C3 C2 . . 118.96(17) ?
    C4 C3 H3A . . 120.5 ?
    C2 C3 H3A . . 120.5 ?
    C18 C17 C16 . . 119.52(16) ?
    C18 C17 H17A . . 120.2 ?
    C16 C17 H17A . . 120.2 ?
    C15 C16 C17 . . 119.72(16) ?
    C15 C16 H16A . . 120.1 ?
    C17 C16 H16A . . 120.1 ?
    C9 C10 C11 . . 119.92(15) ?
    C9 C10 H10A . . 120.0 ?
    C11 C10 H10A . . 120.0 ?
    C5 C4 C3 . . 120.23(17) ?
    C5 C4 H4A . . 119.9 ?
    C3 C4 H4A . . 119.9 ?
loop_
    _geom_torsion_atom_site_label_1
    _geom_torsion_atom_site_label_2
    _geom_torsion_atom_site_label_3
    _geom_torsion_atom_site_label_4
    _geom_torsion_site_symmetry_1
    _geom_torsion_site_symmetry_2
    _geom_torsion_site_symmetry_3
    _geom_torsion_site_symmetry_4
    _geom_torsion
    _geom_torsion_publ_flag
    O1 N1 C14 C15 . . . . 179.24(13) ?
    C18 N1 C14 C15 . . . . -1.0(2) ?
    O1 N1 C14 S2 . . . . -0.70(16) ?
    C18 N1 C14 S2 . . . . 179.09(12) ?
    C13 S2 C14 N1 . . . . -178.90(10) ?
    C13 S2 C14 C15 . . . . 1.17(16) ?
    C8 C7 C6 S1 . . . . -7.41(19) ?
    C12 C7 C6 S1 . . . . 176.13(10) ?
    C1 S1 C6 C7 . . . . -80.37(12) ?
    C6 S1 C1 N2 . . . . -178.97(10) ?
    C6 S1 C1 C2 . . . . 1.27(15) ?
    C8 C7 C12 C11 . . . . -0.6(2) ?
    C6 C7 C12 C11 . . . . 175.95(13) ?
    C8 C7 C12 C13 . . . . 179.20(13) ?
    C6 C7 C12 C13 . . . . -4.23(19) ?
    N1 C14 C15 C16 . . . . 0.8(2) ?
    S2 C14 C15 C16 . . . . -179.24(13) ?
    C2 C1 N2 O2 . . . . 179.46(13) ?
    S1 C1 N2 O2 . . . . -0.33(17) ?
    C2 C1 N2 C5 . . . . -1.0(2) ?
    S1 C1 N2 C5 . . . . 179.20(12) ?
    N2 C1 C2 C3 . . . . 0.9(2) ?
    S1 C1 C2 C3 . . . . -179.40(13) ?
    C7 C12 C11 C10 . . . . -0.2(2) ?
    C13 C12 C11 C10 . . . . 180.00(15) ?
    C11 C12 C13 S2 . . . . -9.11(17) ?
    C7 C12 C13 S2 . . . . 171.08(10) ?
    C14 S2 C13 C12 . . . . -179.41(9) ?
    C12 C7 C8 C9 . . . . 1.0(2) ?
    C6 C7 C8 C9 . . . . -175.47(15) ?
    C7 C8 C9 C10 . . . . -0.5(3) ?
    O1 N1 C18 C17 . . . . -179.67(16) ?
    C14 N1 C18 C17 . . . . 0.5(2) ?
    O2 N2 C5 C4 . . . . 179.98(16) ?
    C1 N2 C5 C4 . . . . 0.5(2) ?
    C1 C2 C3 C4 . . . . -0.1(3) ?
    N1 C18 C17 C16 . . . . 0.0(3) ?
    C14 C15 C16 C17 . . . . -0.3(3) ?
    C18 C17 C16 C15 . . . . -0.1(3) ?
    C8 C9 C10 C11 . . . . -0.3(3) ?
    C12 C11 C10 C9 . . . . 0.7(3) ?
    N2 C5 C4 C3 . . . . 0.2(3) ?
    C2 C3 C4 C5 . . . . -0.4(3) ?
loop_
    _geom_hbond_atom_site_label_D
    _geom_hbond_atom_site_label_H
    _geom_hbond_atom_site_label_A
    _geom_hbond_site_symmetry_A
    _geom_hbond_distance_DH
    _geom_hbond_distance_HA
    _geom_hbond_distance_DA
    _geom_hbond_angle_DHA
    _geom_hbond_publ_flag
    C2 H2A O1 3_455 0.9300 2.4200 3.133(2) 134.00 yes
    C5 H5A O1 2_455 0.9300 2.3800 3.253(2) 155.00 yes
    C8 H8A S1 . 0.9300 2.6700 3.1105(18) 110.00 yes
    C11 H11A S2 . 0.9300 2.4700 2.9322(18) 111.00 yes
    C15 H15A O2 4_565 0.9300 2.5800 3.461(2) 158.00 yes
    C9 H9A Cg2 3_556 0.93 2.90 3.645(2) 138 yes
data_global
_journal_data_validation_number     ?
_journal_date_recd_electronic     2009-05-27
_journal_date_accepted     2009-06-01
_journal_name_full     'Acta Crystallographica, Section E'
_journal_year     2009
_journal_volume     65
_journal_issue      7
_journal_page_first     o1482
_journal_page_last     o1482
_journal_paper_category     QO
_journal_coeditor_code     AT2798
_publ_contact_author_name     'Prof. Xie, Ya-Bo'
_publ_contact_author_address
;
College of Environmental and Energy Engineering
Beijing University of Technology
Beijing 100124
People's Republic of China
;
_publ_contact_author_email     'xieyabo@bjut.edu.cn'
_publ_contact_author_fax     '86-10-67391983'
_publ_contact_author_phone     '86-10-67392130'
_publ_section_title
;
2,2'-[<i>o</i>-Phenylenebis(methylenethio)]bis(pyridine <i>N</i>-oxide)
;
loop_
    _publ_author_name
    _publ_author_address
    'Zhang, Chao-Yan'
;
College of Environmental and Energy Engineering
Beijing University of Technology
Beijing 100022
People's Republic of China
;
    'Gao, Qian'
;
College of Environmental and Energy Engineering
Beijing University of Technology
Beijing 100022
People's Republic of China
;
    'Cui, Yue'
;
College of Environmental and Energy Engineering
Beijing University of Technology
Beijing 100022
People's Republic of China
;
    'Xie, Ya-Bo'
;
College of Environmental and Energy Engineering
Beijing University of Technology
Beijing 100022
People's Republic of China
;
