# Supplementary material for: 2,2′-[o-Phenylenebis(methylenethio)]bis(pyridine N-oxide)
Source: Acta Crystallogr Sect E Struct Rep Online. 2009 Jun 6;65(Pt 7):o1482. doi: 10.1107/S160053680902073X (PMC2969296; doi:10.1107/S160053680902073X)
Supplement: Supplementary file 2 [file e-65-o1482-Isup2.hkl]

# 
# h,k,l, Fc-squared, Fo-squared, sigma(Fo-squared) and status flag 
# 
data_I
_shelx_title ' 1 in P2(1)/n' 
_shelx_refln_list_code          4 
_shelx_F_calc_maximum      284.23 
_exptl_crystal_F_000       744.00 
_reflns_d_resolution_high  0.7594 
 
loop_ 
 _symmetry_equiv_pos_as_xyz 
 'x, y, z' 
 '-x+1/2, y+1/2, -z+1/2' 
 '-x, -y, -z' 
 'x-1/2, -y-1/2, z-1/2' 
 
_cell_length_a     7.5075 
_cell_length_b    17.8098 
_cell_length_c    12.4799 
_cell_angle_alpha  90.000 
_cell_angle_beta  105.199 
_cell_angle_gamma  90.000 
 
_shelx_F_squared_multiplier     1.000 
 
loop_ 
 _refln_index_h 
 _refln_index_k 
 _refln_index_l 
 _refln_F_squared_calc 
 _refln_F_squared_meas 
 _refln_F_squared_sigma 
 _refln_observed_status 
   2   0   0     2158.87     2251.32     22.74 o 
   4   0   0     1369.40     1471.83     13.55 o 
   6   0   0     1251.83     1255.77     14.05 o 
   8   0   0      314.64      327.13     11.68 o 
   1   1   0       38.53       34.61      1.11 o 
   2   1   0     5069.34     5179.27     30.83 o 
   3   1   0      170.01      181.84      2.84 o 
   4   1   0      176.92      145.33      2.57 o 
   5   1   0      259.04      252.86      3.73 o 
   6   1   0        4.40        4.41      1.41 o 
   7   1   0       54.86       57.69      3.80 o 
   8   1   0       35.10       42.06      6.34 o 
   9   1   0       16.88       18.38      3.39 o 
   0   2   0     6004.61     5752.07     54.85 o 
   1   2   0     1043.21     1027.78      8.42 o 
   2   2   0     4882.84     5316.81     48.47 o 
   3   2   0      186.62      201.76      3.86 o 
   4   2   0       87.48      110.15      2.23 o 
   5   2   0        3.32        1.08      0.91 o 
   6   2   0       44.41       53.94      2.41 o 
   7   2   0      423.73      430.39     11.41 o 
   8   2   0        5.70        3.51      3.23 o 
   9   2   0        3.94        4.14      2.76 o 
   1   3   0     1197.71     1139.74     10.64 o 
   2   3   0        4.63        2.03      0.74 o 
   3   3   0     2098.43     2061.73     14.08 o 
   4   3   0      136.74      131.77      2.41 o 
   5   3   0     1493.67     1457.73     11.20 o 
   6   3   0      807.47      824.08      7.99 o 
   7   3   0        0.56       -0.35      1.78 o 
   8   3   0        0.08        3.31      2.49 o 
   9   3   0       90.22       97.42      8.07 o 
   0   4   0    15229.47    14744.62    161.45 o 
   1   4   0      217.46      231.82      2.26 o 
   2   4   0     1551.49     1592.23     12.22 o 
   3   4   0       80.41       91.30      2.43 o 
   4   4   0      422.57      468.40      4.58 o 
   5   4   0      481.05      478.77      6.42 o 
   6   4   0       24.53       29.38      2.42 o 
   7   4   0        0.03       -1.52      1.71 o 
   8   4   0        3.69        4.64      2.77 o 
   9   4   0        5.19        8.91      4.38 o 
   1   5   0      153.46      201.68      2.28 o 
   2   5   0     1818.52     1728.99     11.03 o 
   3   5   0       88.99       86.09      2.15 o 
   4   5   0      419.25      372.61      5.16 o 
   5   5   0       35.86       33.40      2.10 o 
   6   5   0     1105.07     1075.07     11.10 o 
   7   5   0      270.11      258.02      5.64 o 
   8   5   0       29.93       41.41      6.38 o 
   0   6   0       40.69       65.97      2.04 o 
   1   6   0      288.86      255.36      5.22 o 
   2   6   0      706.49      688.44     11.96 o 
   3   6   0       13.48        9.12      3.15 o 
   4   6   0      801.33      829.22      8.15 o 
   5   6   0      123.50      117.89      3.32 o 
   6   6   0      306.00      307.11     10.31 o 
   7   6   0      162.90      164.43      6.27 o 
   8   6   0      203.08      228.40      7.95 o 
   9   6   0       21.56       21.97      6.07 o 
   1   7   0       46.49       42.13      1.33 o 
   2   7   0      801.35      826.40      9.96 o 
   3   7   0        0.76        3.32      0.93 o 
   4   7   0        3.44        3.60      1.23 o 
   5   7   0       82.81       79.08      4.57 o 
   6   7   0      535.78      564.23      9.05 o 
   7   7   0       41.85       36.15      5.69 o 
   8   7   0       63.79       77.76     10.33 o 
   9   7   0        0.26        4.84      4.84 o 
   0   8   0      383.52      434.89      5.97 o 
   1   8   0     1708.34     1614.23     10.43 o 
   2   8   0      874.40      814.10      7.37 o 
   3   8   0     1110.18     1150.67      8.52 o 
   4   8   0        8.63       10.10      1.64 o 
   5   8   0       82.99       90.19      3.08 o 
   6   8   0     1483.80     1445.84     26.93 o 
   7   8   0      222.78      226.04     13.02 o 
   8   8   0       32.33       39.49      4.37 o 
   1   9   0     1936.54     2047.91     12.17 o 
   2   9   0      424.82      406.57      5.67 o 
   3   9   0      320.18      309.10      5.33 o 
   4   9   0     3076.16     2989.12     27.35 o 
   5   9   0      790.85      802.66     30.27 o 
   6   9   0      158.66      157.37      6.22 o 
   7   9   0       16.42       16.00      4.34 o 
   8   9   0        2.64        3.76      3.00 o 
   0  10   0      789.86      960.54     10.56 o 
   1  10   0      153.44      160.19      2.81 o 
   2  10   0      938.66      951.84      7.45 o 
   3  10   0       36.67       38.07      1.90 o 
   4  10   0      149.59      148.39     11.72 o 
   5  10   0      597.59      608.84     11.33 o 
   6  10   0       66.74       73.25      4.89 o 
   7  10   0       21.57       16.54      3.36 o 
   8  10   0       13.27       13.65      5.92 o 
   1  11   0        6.34        2.52      1.01 o 
   2  11   0      143.43      151.79      2.89 o 
   3  11   0     3457.79     3391.50     51.54 o 
   4  11   0      529.64      508.43     23.36 o 
   5  11   0       18.97       21.30      3.08 o 
   6  11   0      293.85      287.68     11.18 o 
   7  11   0      120.46      122.16      6.22 o 
   8  11   0        0.83        0.29      2.96 o 
   0  12   0       22.61       26.95      3.07 o 
   1  12   0     1068.32     1018.34     14.88 o 
   2  12   0       34.77       37.99      1.84 o 
   3  12   0       10.46        8.65      2.33 o 
   4  12   0      157.60      150.34      5.60 o 
   5  12   0      202.47      195.45      6.84 o 
   6  12   0       17.90       15.92      5.65 o 
   7  12   0      385.52      404.21     10.81 o 
   8  12   0        9.59        4.38      4.84 o 
   1  13   0      203.66      215.17      3.77 o 
   2  13   0      118.43      110.47      3.40 o 
   3  13   0      243.82      234.99      6.73 o 
   4  13   0        0.01        1.37      2.35 o 
   5  13   0      191.08      173.71      6.65 o 
   6  13   0      215.18      208.39      7.74 o 
   7  13   0        6.85        7.04      3.80 o 
   0  14   0     1560.80     1515.66     16.13 o 
   1  14   0      128.42      141.06      3.24 o 
   2  14   0     1067.01     1033.11     14.03 o 
   3  14   0       23.69       23.46      2.95 o 
   4  14   0       13.06       15.51      6.30 o 
   5  14   0      129.67      115.60      5.78 o 
   6  14   0      136.80      142.20      8.53 o 
   7  14   0      151.76      144.57      7.14 o 
   1  15   0      638.13      606.11      6.87 o 
   2  15   0      281.53      276.88      9.56 o 
   3  15   0       67.34       65.93      4.41 o 
   4  15   0       38.40       30.78      6.91 o 
   5  15   0       91.85       83.19     10.26 o 
   6  15   0       86.42       92.06      5.99 o 
   7  15   0        2.31        2.15      4.84 o 
   0  16   0       88.45       91.80      7.80 o 
   1  16   0       26.85       23.28      4.20 o 
   2  16   0       62.06       59.33      4.10 o 
   3  16   0        0.68       -1.98      1.98 o 
   4  16   0      123.80      119.59      5.76 o 
   5  16   0       79.67       72.61      5.39 o 
   6  16   0       12.28       13.41      7.49 o 
   1  17   0      779.83      712.96      9.39 o 
   2  17   0       79.10       81.76      4.81 o 
   3  17   0      441.00      422.90     14.94 o 
   4  17   0       19.98       21.72      3.60 o 
   5  17   0      183.38      177.74     23.09 o 
   6  17   0        5.51        4.53      4.76 o 
   0  18   0      262.17      278.01      7.30 o 
   1  18   0      158.60      166.68      5.08 o 
   2  18   0       32.92       31.13      3.66 o 
   3  18   0        0.93       -0.70      2.47 o 
   4  18   0       15.79       12.33      3.53 o 
   5  18   0       43.92       37.36      4.58 o 
   6  18   0       17.24       12.75      4.99 o 
   1  19   0      149.61      128.53      7.61 o 
   2  19   0      112.02      121.63     12.45 o 
   3  19   0       81.14       60.66      4.86 o 
   4  19   0      337.83      337.63      9.97 o 
   5  19   0        5.52        0.08      4.23 o 
   0  20   0      268.81      303.85     11.52 o 
   1  20   0       33.20       34.08     10.26 o 
   2  20   0      232.55      248.27     16.06 o 
   3  20   0       40.20       31.02      4.34 o 
   4  20   0        0.15       -1.51      3.13 o 
   1  21   0       10.52        5.42      2.99 o 
   2  21   0        4.39        2.91      3.13 o 
   3  21   0      114.21      119.11     13.56 o 
   4  21   0        0.76       -1.54      4.07 o 
   1  22   0      100.34      118.70      8.37 o 
   2  22   0        7.97        6.28      3.23 o 
   3  22   0       15.28       10.83      5.45 o 
   1  23   0        6.43        5.76      4.92 o 
  -9   0   1       19.00       23.36      4.38 o 
  -7   0   1      758.25      733.08     16.29 o 
  -5   0   1      839.11      812.99      8.06 o 
  -3   0   1     3479.86     3489.48     24.42 o 
  -1   0   1     1816.70     1763.01     18.52 o 
   1   0   1    13886.99    13119.48    124.69 o 
   3   0   1       21.56       13.06      1.92 o 
   5   0   1      810.87      788.85     13.56 o 
   7   0   1      163.94      164.49      8.22 o 
   9   0   1        9.97        9.83      4.46 o 
  -9   1   1       27.87       19.47      6.80 o 
  -8   1   1        0.18       -1.68      3.00 o 
  -7   1   1       17.45       23.89      2.42 o 
  -6   1   1      167.00      173.23      3.56 o 
  -5   1   1      138.60      136.82      2.44 o 
  -4   1   1        2.71        6.75      0.89 o 
  -3   1   1      350.10      345.28      2.98 o 
  -2   1   1    19585.68    19677.36     91.15 o 
  -1   1   1     2101.54     2166.66     21.51 o 
   0   1   1     1242.24     1240.17     33.65 o 
   1   1   1     1388.23     1242.81     11.98 o 
   2   1   1      794.87      785.72     34.53 o 
   3   1   1     1187.01     1163.95     13.07 o 
   4   1   1      200.17      253.78      6.59 o 
   5   1   1      168.23      168.00      3.20 o 
   6   1   1       16.65       22.11      1.78 o 
   7   1   1       20.56       23.62      2.49 o 
   8   1   1       40.50       38.75      3.12 o 
   9   1   1       69.41       66.92      7.68 o 
  -9   2   1       10.31       10.07      2.84 o 
  -8   2   1       90.57       94.07     10.99 o 
  -7   2   1       34.80       41.02      2.81 o 
  -6   2   1     1125.44     1093.23      9.18 o 
  -5   2   1       67.70       82.47      1.96 o 
  -4   2   1       40.61       58.59      1.61 o 
  -3   2   1      489.12      467.40      3.98 o 
  -2   2   1       54.90       55.76      1.77 o 
  -1   2   1     2548.82     2563.53     14.10 o 
   0   2   1     1259.30     1360.05     10.22 o 
   1   2   1     2474.16     2424.77     15.09 o 
   2   2   1      522.44      482.56      4.57 o 
   3   2   1      572.98      592.77      5.78 o 
   4   2   1     2221.71     2230.60     15.37 o 
   5   2   1      375.38      383.00      5.49 o 
   6   2   1      184.54      174.71      3.73 o 
   7   2   1       90.47       85.45      4.16 o 
   8   2   1       30.77       35.49      3.82 o 
   9   2   1       10.20        8.76      4.46 o 
  -9   3   1       18.01       14.20      3.03 o 
  -8   3   1      350.67      357.23      8.65 o 
  -7   3   1       22.88       28.25      2.47 o 
  -6   3   1      600.73      610.07      7.84 o 
  -5   3   1      278.28      262.47      4.98 o 
  -4   3   1      723.79      669.34      6.90 o 
  -3   3   1      100.08       86.36      3.68 o 
  -2   3   1    10238.59    10369.22    144.98 o 
  -1   3   1       42.10       75.35      1.46 o 
   0   3   1     7860.20     8068.57     42.24 o 
   1   3   1        0.93       -0.52      0.52 o 
   2   3   1      792.59      780.03      5.26 o 
   3   3   1       39.33       37.23      1.57 o 
   4   3   1     2135.84     2123.32     13.15 o 
   5   3   1       74.77       65.20      2.13 o 
   6   3   1      666.26      643.14      8.29 o 
   7   3   1        0.89        0.99      1.78 o 
   8   3   1       27.58       31.42      3.72 o 
   9   3   1        0.59        0.54      3.99 o 
  -9   4   1        7.18        7.61      3.99 o 
  -8   4   1       12.70       14.32      2.38 o 
  -7   4   1       41.50       40.47      3.06 o 
  -6   4   1       27.63       15.10      1.99 o 
  -5   4   1       40.24       45.04      2.30 o 
  -4   4   1       84.26       92.76      2.56 o 
  -3   4   1      135.48      158.92      3.09 o 
  -2   4   1      461.86      490.37      4.66 o 
  -1   4   1     3225.90     3245.91     17.83 o 
   0   4   1     6249.71     6350.42     78.96 o 
   1   4   1     1043.37     1057.25      6.45 o 
   2   4   1     2241.12     2276.38     13.98 o 
   3   4   1        5.41       11.46      0.92 o 
   4   4   1     1938.35     2047.74     12.34 o 
   5   4   1      127.44      134.29      2.87 o 
   6   4   1      465.89      434.85      6.85 o 
   7   4   1      140.74      143.00      6.40 o 
   8   4   1      288.53      309.84     12.75 o 
  -9   5   1      223.40      219.80     11.29 o 
  -8   5   1       59.15       67.36      4.39 o 
  -7   5   1       86.25       86.55      3.53 o 
  -6   5   1      164.16      166.91      4.32 o 
  -5   5   1       10.23        6.71      1.49 o 
  -4   5   1        1.74        0.63      0.96 o 
  -3   5   1     1799.28     1804.65     12.55 o 
  -2   5   1      316.38      287.77      2.80 o 
  -1   5   1     3892.61     3783.92     21.23 o 
   0   5   1        5.13        7.35      0.78 o 
   1   5   1      174.90      170.13      2.73 o 
   2   5   1     1043.40     1036.33      5.84 o 
   3   5   1        1.52        1.41      0.88 o 
   4   5   1      305.15      262.80      4.46 o 
   5   5   1     1052.15     1025.88     10.14 o 
   6   5   1      167.74      156.83      6.26 o 
   7   5   1      298.61      290.50      8.04 o 
   8   5   1        8.06        7.22      4.61 o 
   9   5   1        9.26        8.22      5.22 o 
  -9   6   1        0.01       -0.38      3.84 o 
  -8   6   1       94.05       93.42      7.68 o 
  -7   6   1      154.66      161.53      4.60 o 
  -6   6   1     1115.65     1097.88     11.87 o 
  -5   6   1      786.86      782.75     11.49 o 
  -4   6   1      680.14      627.80     15.75 o 
  -3   6   1     1168.31     1193.50     18.53 o 
  -2   6   1     1157.08     1180.03      7.27 o 
  -1   6   1     1835.36     1789.58      9.88 o 
   0   6   1     7113.26     7310.42     33.45 o 
   1   6   1      648.37      619.44      5.95 o 
   2   6   1     2196.75     2120.99     10.26 o 
   3   6   1     1296.04     1255.20      8.12 o 
   4   6   1     1664.18     1663.22     16.36 o 
   5   6   1      177.59      168.74      3.94 o 
   6   6   1       25.13       25.74      4.72 o 
   7   6   1      153.00      146.06      6.06 o 
   8   6   1        6.59        2.62      2.93 o 
   9   6   1       59.50       66.15      7.68 o 
  -9   7   1        2.52        1.31      4.84 o 
  -8   7   1       14.20        7.33      3.08 o 
  -7   7   1       18.91       24.22      2.51 o 
  -6   7   1      205.79      199.20      4.75 o 
  -5   7   1        1.22        2.01      1.49 o 
  -4   7   1       10.43       10.90      1.41 o 
  -3   7   1      114.68      114.76      4.31 o 
  -2   7   1       16.91       16.68      1.00 o 
  -1   7   1      215.59      260.56      2.93 o 
   0   7   1        0.21        3.31      0.72 o 
   1   7   1     2263.62     2336.94     29.20 o 
   2   7   1      113.58      131.36      2.32 o 
   3   7   1      586.34      565.47      4.82 o 
   4   7   1        2.77        1.33      1.18 o 
   5   7   1      424.70      417.07      6.11 o 
   6   7   1       68.00       64.58      4.37 o 
   7   7   1       30.85       37.97      3.99 o 
   8   7   1        3.21        2.32      3.02 o 
  -9   8   1        0.10        0.61      4.46 o 
  -8   8   1       74.88       80.10      5.54 o 
  -7   8   1       37.33       31.46      9.37 o 
  -6   8   1      592.95      590.82     11.00 o 
  -5   8   1      692.19      702.48      8.18 o 
  -4   8   1     1505.71     1509.92     27.73 o 
  -3   8   1        8.76       17.28      2.05 o 
  -2   8   1      249.11      267.19      3.09 o 
  -1   8   1       26.54       43.54      1.88 o 
   0   8   1     1116.74     1153.14      7.81 o 
   1   8   1      126.73      118.72      2.28 o 
   2   8   1     1649.47     1563.16     14.36 o 
   3   8   1      270.85      280.02      2.97 o 
   4   8   1      705.70      703.70      9.75 o 
   5   8   1        3.50        1.75      2.04 o 
   6   8   1       56.43       51.41      4.13 o 
   7   8   1       61.53       61.75      4.62 o 
   8   8   1       17.88       18.54      3.59 o 
  -8   9   1        0.04       -1.98      3.50 o 
  -7   9   1      100.94      107.56      9.83 o 
  -6   9   1       27.99       30.40      3.82 o 
  -5   9   1       35.11       42.56      2.84 o 
  -4   9   1       13.87       12.01      2.45 o 
  -3   9   1     2330.05     2298.99     13.32 o 
  -2   9   1     1259.12     1284.82     18.21 o 
  -1   9   1      108.37      178.32      2.74 o 
   0   9   1      408.37      437.44      6.46 o 
   1   9   1     1237.38     1255.07      8.77 o 
   2   9   1       85.42       84.79      2.15 o 
   3   9   1       60.27       61.54      1.58 o 
   4   9   1       57.31       58.36      3.61 o 
   5   9   1      647.03      622.10     22.89 o 
   6   9   1       24.97       20.91      3.37 o 
   7   9   1       90.27       94.40      5.46 o 
   8   9   1       27.08       28.37      4.16 o 
  -8  10   1       13.01       14.66      3.71 o 
  -7  10   1        2.89        4.94      3.11 o 
  -6  10   1      168.20      176.53      6.55 o 
  -5  10   1       41.26       41.09      3.67 o 
  -4  10   1       24.06       27.87      2.10 o 
  -3  10   1        0.82        0.18      1.32 o 
  -2  10   1     1213.66     1230.41     10.59 o 
  -1  10   1       22.82       24.24      1.98 o 
   0  10   1       67.91       91.91      2.21 o 
   1  10   1       47.55       40.71      1.71 o 
   2  10   1        2.40        3.37      1.02 o 
   3  10   1       16.99       19.36      1.85 o 
   4  10   1      800.80      778.46     24.89 o 
   5  10   1        1.35       -1.59      2.14 o 
   6  10   1      404.64      399.29     12.18 o 
   7  10   1       67.82       72.26      5.32 o 
   8  10   1       64.54       64.34      5.26 o 
  -8  11   1      192.18      217.19      8.20 o 
  -7  11   1        6.45       14.52      3.53 o 
  -6  11   1        6.74        4.33      3.57 o 
  -5  11   1       89.99       84.89      4.72 o 
  -4  11   1      526.26      502.04      9.63 o 
  -3  11   1      169.52      157.59      5.16 o 
  -2  11   1      941.96      830.93      6.93 o 
  -1  11   1       90.56       61.52      1.93 o 
   0  11   1     3354.64     3322.04     18.54 o 
   1  11   1     1516.42     1624.72     11.09 o 
   2  11   1      249.68      248.20      3.80 o 
   3  11   1      129.76      127.32      3.66 o 
   4  11   1        0.36        0.91      1.98 o 
   5  11   1       44.59       42.40      3.85 o 
   6  11   1      250.98      264.63      8.31 o 
   7  11   1      198.34      211.60      7.96 o 
   8  11   1       60.14       62.48      5.51 o 
  -8  12   1       74.54       75.54      9.14 o 
  -7  12   1       82.50       78.64      6.68 o 
  -6  12   1      614.58      597.43     12.30 o 
  -5  12   1        0.01        0.40      6.45 o 
  -4  12   1      115.42      115.84      5.00 o 
  -3  12   1       62.03       56.32      3.61 o 
  -2  12   1       77.08       71.35      2.42 o 
  -1  12   1        5.37        9.79      1.44 o 
   0  12   1      795.55      766.74      7.07 o 
   1  12   1       23.96       26.73      1.64 o 
   2  12   1      208.04      197.79      3.53 o 
   3  12   1      227.32      223.79      4.87 o 
   4  12   1      532.83      532.28     10.57 o 
   5  12   1      127.40      130.51      5.84 o 
   6  12   1       40.03       38.86      5.19 o 
   7  12   1        5.17        1.69      3.01 o 
   8  12   1       81.72       77.90      8.53 o 
  -8  13   1        8.00        8.60      5.53 o 
  -7  13   1       26.97       21.32      3.86 o 
  -6  13   1       15.15        9.06      4.03 o 
  -5  13   1        1.00       -1.80      2.24 o 
  -4  13   1        0.15       -0.46      2.05 o 
  -3  13   1      110.56      105.80      8.22 o 
  -2  13   1        2.09        2.81      1.42 o 
  -1  13   1       17.78       19.04      1.54 o 
   0  13   1        0.14        2.32      1.09 o 
   1  13   1      254.85      250.12      4.08 o 
   2  13   1        8.53        7.90      1.45 o 
   3  13   1     2772.60     2692.48     23.83 o 
   4  13   1       21.45       15.94      5.34 o 
   5  13   1       52.72       51.87      4.64 o 
   6  13   1      120.78      121.13      6.33 o 
   7  13   1        2.98        3.93      3.10 o 
  -7  14   1       85.28       89.52      6.24 o 
  -6  14   1       12.22        7.90      4.61 o 
  -5  14   1      739.59      733.60     28.00 o 
  -4  14   1        0.04       -0.21      2.61 o 
  -3  14   1      808.47      773.95     22.39 o 
  -2  14   1       62.85       71.36      4.06 o 
  -1  14   1      113.03      119.08      3.02 o 
   0  14   1        4.81        6.26      1.33 o 
   1  14   1     1656.52     1576.80     11.91 o 
   2  14   1        8.03        5.87      1.65 o 
   3  14   1     1114.76     1095.63     15.47 o 
   4  14   1      213.51      201.27      7.12 o 
   5  14   1       76.51       81.16      5.40 o 
   6  14   1       83.07       68.88      5.28 o 
   7  14   1        2.29       -1.23      4.38 o 
  -7  15   1      100.44      104.64      9.14 o 
  -6  15   1        8.54        6.36      3.01 o 
  -5  15   1      183.59      197.72      7.40 o 
  -4  15   1       31.19       27.00      3.38 o 
  -3  15   1      131.75      131.87      5.46 o 
  -2  15   1      362.36      349.22      8.14 o 
  -1  15   1      986.57     1000.68     10.73 o 
   0  15   1     1346.48     1343.31     10.99 o 
   1  15   1        0.09       -0.74      1.29 o 
   2  15   1       92.53       96.67      3.91 o 
   3  15   1       38.63       40.02      3.82 o 
   4  15   1      475.19      471.56     10.61 o 
   5  15   1      470.97      488.12     15.10 o 
   6  15   1       57.46       49.71      4.83 o 
   7  15   1        3.04        3.69      4.92 o 
  -7  16   1       14.74       15.52      5.76 o 
  -6  16   1       89.26       76.91      7.26 o 
  -5  16   1       71.07       72.38      7.53 o 
  -4  16   1       86.99       93.24      5.41 o 
  -3  16   1       18.26       15.18      2.93 o 
  -2  16   1        1.82       -0.79      2.34 o 
  -1  16   1        0.26        3.40      2.32 o 
   0  16   1       81.19       73.80      2.90 o 
   1  16   1       19.13       18.11      2.31 o 
   2  16   1      286.89      292.25      5.92 o 
   3  16   1       55.83       51.23      4.20 o 
   4  16   1       25.60       28.52      4.15 o 
   5  16   1        3.95        1.67      2.80 o 
   6  16   1       13.26       17.92      3.86 o 
  -6  17   1        0.39        0.09      3.01 o 
  -5  17   1        0.00       -2.78      2.78 o 
  -4  17   1        3.25       -0.22      2.49 o 
  -3  17   1       23.96       14.67      3.08 o 
  -2  17   1      795.63      786.87     13.16 o 
  -1  17   1       87.63       88.00      3.64 o 
   0  17   1      194.70      199.46      4.35 o 
   1  17   1       32.83       34.46      3.72 o 
   2  17   1        0.71        0.31      2.23 o 
   3  17   1      108.61      120.12     10.64 o 
   4  17   1      177.01      188.38     10.41 o 
   5  17   1       68.03       64.94      5.36 o 
   6  17   1      270.69      275.04     13.37 o 
  -6  18   1       16.05       18.75      5.69 o 
  -5  18   1       21.77       18.14      3.63 o 
  -4  18   1       48.98       49.62      4.67 o 
  -3  18   1      318.34      325.45      9.06 o 
  -2  18   1       84.34       77.43     12.71 o 
  -1  18   1        0.54       -0.18      2.38 o 
   0  18   1       40.40       42.93      2.61 o 
   1  18   1       93.29      100.85      8.58 o 
   2  18   1       56.85       58.52      4.46 o 
   3  18   1       72.93       71.42      7.76 o 
   4  18   1       74.71       74.98      5.38 o 
   5  18   1       43.16       45.71      5.19 o 
  -5  19   1       22.68       25.81      5.45 o 
  -4  19   1       78.79       80.97     10.49 o 
  -3  19   1       96.69      115.03      9.37 o 
  -2  19   1       15.84       13.95      4.99 o 
  -1  19   1       30.18       32.30      3.96 o 
   0  19   1      195.72      196.87      6.38 o 
   1  19   1       12.71       14.38      2.38 o 
   2  19   1      128.67      126.94     12.33 o 
   3  19   1       11.28        5.66      2.93 o 
   4  19   1       87.76       76.43      7.07 o 
   5  19   1        5.20        8.30      4.69 o 
  -5  20   1       41.52       37.80      6.61 o 
  -4  20   1       76.08       83.86      8.99 o 
  -3  20   1      288.48      295.22      9.29 o 
  -2  20   1        0.11       -2.58      2.58 o 
  -1  20   1       97.89       88.67      8.87 o 
   0  20   1       95.99      124.47      5.60 o 
   1  20   1      177.24      190.87      7.02 o 
   2  20   1      108.28       96.06      7.41 o 
   3  20   1       69.64       70.81      5.26 o 
   4  20   1       76.50       82.14      6.95 o 
  -4  21   1        2.67       -3.76      3.76 o 
  -3  21   1       50.47       48.91      4.87 o 
  -2  21   1        0.17        2.89      3.22 o 
  -1  21   1        0.33       -2.25      2.84 o 
   0  21   1        4.04        4.23      3.76 o 
   1  21   1       79.55       73.98      6.68 o 
   2  21   1        5.77        5.14      3.04 o 
   3  21   1        4.09        6.74      3.54 o 
   4  21   1       26.51       15.13      5.30 o 
  -3  22   1        5.04       -1.98      3.11 o 
  -2  22   1       52.52       52.12      5.57 o 
  -1  22   1       59.63       67.22      7.30 o 
   0  22   1       53.05       67.38      7.07 o 
   1  22   1        7.07        9.14      4.53 o 
   2  22   1       85.56       77.50      5.66 o 
   3  22   1       11.30        8.91      4.92 o 
  -1  23   1       90.23      134.22      9.53 o 
  -8   0   2      394.66      401.11     12.91 o 
  -6   0   2     1054.49     1055.53     12.66 o 
  -4   0   2     2186.69     2253.67     16.63 o 
  -2   0   2    80785.90    76384.47    573.82 o 
   0   0   2     1387.74     1402.00     14.67 o 
   2   0   2        0.23        0.08      1.23 o 
   4   0   2       72.74       41.49      3.30 o 
   6   0   2        0.51        1.30      1.86 o 
   8   0   2       10.39        7.63      3.01 o 
  -9   1   2        0.04        0.00      2.42 o 
  -8   1   2       99.19      101.81      5.07 o 
  -7   1   2       80.50       80.51      4.23 o 
  -6   1   2      729.73      704.17      6.27 o 
  -5   1   2       70.14       67.90      1.71 o 
  -4   1   2      153.10      147.95      3.44 o 
  -3   1   2     1359.39     1257.82      8.52 o 
  -2   1   2     8040.43     8001.56     77.37 o 
  -1   1   2        0.60        1.06      0.37 o 
   0   1   2     1659.27     1641.90     11.84 o 
   1   1   2       89.90       87.98      4.30 o 
   2   1   2      117.63       97.37      2.49 o 
   3   1   2     1689.47     1667.73     14.49 o 
   4   1   2      662.37      636.53      8.24 o 
   5   1   2      338.89      335.18      5.32 o 
   6   1   2      677.13      629.30      7.06 o 
   7   1   2       47.34       51.17      3.25 o 
   8   1   2        8.08        5.71      2.93 o 
   9   1   2        2.32        3.46      3.99 o 
  -9   2   2       83.46       81.97      5.04 o 
  -8   2   2      154.25      151.92      5.83 o 
  -7   2   2       47.66       54.41      4.26 o 
  -6   2   2       54.01       53.44      2.85 o 
  -5   2   2      537.40      518.76      4.59 o 
  -4   2   2     1404.47     1445.83     10.57 o 
  -3   2   2      966.06      974.90      8.51 o 
  -2   2   2    17955.58    17603.29    133.64 o 
  -1   2   2      211.08      220.18      2.08 o 
   0   2   2    14051.61    14013.07     97.11 o 
   1   2   2     2309.44     2291.42     25.43 o 
   2   2   2      149.81      122.02      7.26 o 
   3   2   2      156.86      142.72      3.39 o 
   4   2   2      185.55      211.76      6.42 o 
   5   2   2      833.89      795.67     12.70 o 
   6   2   2      306.79      307.81      5.59 o 
   7   2   2       65.94       69.26      3.04 o 
   8   2   2      432.24      485.77     15.67 o 
   9   2   2       27.47       34.34      5.53 o 
  -9   3   2       91.03       99.21      5.36 o 
  -8   3   2      257.37      261.74      7.40 o 
  -7   3   2      252.58      260.00      8.91 o 
  -6   3   2      355.55      365.87      5.91 o 
  -5   3   2      315.80      305.40      4.03 o 
  -4   3   2      176.91      212.51      3.02 o 
  -3   3   2      149.67      160.48      2.81 o 
  -2   3   2     8689.47     8847.75     45.25 o 
  -1   3   2     1111.45     1074.43      8.48 o 
   0   3   2     4386.38     4345.71     20.34 o 
   1   3   2       10.01       14.15      0.80 o 
   2   3   2     1059.57     1012.58     10.81 o 
   3   3   2      332.60      302.60      4.26 o 
   4   3   2      807.14      849.62      8.39 o 
   5   3   2      108.18      116.43      3.28 o 
   6   3   2       38.81       35.51      2.55 o 
   7   3   2      139.20      142.83      3.92 o 
   8   3   2       16.23       25.89      5.84 o 
  -9   4   2        0.10       -1.20      2.38 o 
  -8   4   2       39.54       42.29      6.84 o 
  -7   4   2       16.04       12.85      2.06 o 
  -6   4   2      176.72      193.46      4.45 o 
  -5   4   2      747.90      754.68      8.17 o 
  -4   4   2       72.04       81.13      1.94 o 
  -3   4   2       85.37       76.54      2.07 o 
  -2   4   2     6520.04     6547.28     45.07 o 
  -1   4   2      272.08      268.33      3.57 o 
   0   4   2    22277.08    22165.26    105.00 o 
   1   4   2     4042.78     4159.13     37.06 o 
   2   4   2      329.12      371.20      4.40 o 
   3   4   2     1771.29     1845.60     13.28 o 
   4   4   2      766.74      819.90      6.87 o 
   5   4   2        8.87       10.29      1.36 o 
   6   4   2       30.58       35.32      2.47 o 
   7   4   2      161.86      154.34      6.01 o 
   8   4   2      254.98      251.68     11.83 o 
   9   4   2       77.11       79.52      8.60 o 
  -9   5   2        6.94        5.19      2.63 o 
  -8   5   2      428.15      453.71      7.94 o 
  -7   5   2        3.13        2.59      1.72 o 
  -6   5   2      205.36      200.83      4.57 o 
  -5   5   2       80.08       79.69      3.21 o 
  -4   5   2      491.13      512.53      6.08 o 
  -3   5   2       91.62       89.59      2.29 o 
  -2   5   2     1451.89     1425.33     13.93 o 
  -1   5   2      389.15      430.25      3.45 o 
   0   5   2     3506.32     3548.68     17.53 o 
   1   5   2      189.71      201.73      2.62 o 
   2   5   2      833.65      808.42      6.20 o 
   3   5   2     1655.73     1764.68     20.33 o 
   4   5   2     2442.84     2552.66     14.89 o 
   5   5   2      595.19      575.80      7.36 o 
   6   5   2      206.01      216.21     10.06 o 
   7   5   2       20.32       20.08      3.80 o 
   8   5   2       14.19       11.52      4.92 o 
  -9   6   2       63.37       66.84      7.38 o 
  -8   6   2        1.74        1.49      2.40 o 
  -7   6   2       10.10        9.82      1.98 o 
  -6   6   2       93.97       93.63      4.03 o 
  -5   6   2      577.67      592.09      7.28 o 
  -4   6   2       92.13       79.13      3.33 o 
  -3   6   2      175.50      135.64      2.77 o 
  -2   6   2      377.05      360.48      4.20 o 
  -1   6   2     1337.78     1309.97      7.84 o 
   0   6   2     2307.38     2326.62     13.28 o 
   1   6   2      873.73      932.96      6.68 o 
   2   6   2     1433.64     1442.05      9.39 o 
   3   6   2      499.43      511.38      4.98 o 
   4   6   2      282.79      287.65      4.85 o 
   5   6   2      259.29      246.10     16.82 o 
   6   6   2      168.73      152.89      6.88 o 
   7   6   2        9.80       11.23      4.88 o 
   8   6   2        1.74        0.03      4.88 o 
  -9   7   2        2.50        3.69      3.76 o 
  -8   7   2        8.68        3.97      2.90 o 
  -7   7   2        0.00       -1.29      1.68 o 
  -6   7   2       11.79       11.35      3.12 o 
  -5   7   2        1.01        1.11      1.25 o 
  -4   7   2      864.46      865.24      8.50 o 
  -3   7   2      123.49      127.71      2.81 o 
  -2   7   2      242.48      200.74      2.51 o 
  -1   7   2       13.92       17.79      1.71 o 
   0   7   2     1874.00     1938.22     19.67 o 
   1   7   2       83.09      105.25      3.34 o 
   2   7   2      674.27      655.60      5.76 o 
   3   7   2       32.17       37.19      1.44 o 
   4   7   2     1799.49     1822.15     14.30 o 
   5   7   2        7.70       11.18      2.42 o 
   6   7   2      429.00      429.00      9.59 o 
   7   7   2        4.55        5.92      2.72 o 
   8   7   2       42.39       43.84      4.46 o 
  -9   8   2      120.05      121.54      8.91 o 
  -8   8   2       76.06       80.39      8.99 o 
  -7   8   2       55.00       63.67      3.58 o 
  -6   8   2      127.32      135.02      4.06 o 
  -5   8   2      183.66      180.68      4.09 o 
  -4   8   2       85.16       71.02      2.51 o 
  -3   8   2     1867.67     1874.56     13.73 o 
  -2   8   2      514.51      611.00      5.99 o 
  -1   8   2      762.82      685.55      5.51 o 
   0   8   2       64.37       51.31      2.29 o 
   1   8   2     1037.96     1099.47      7.96 o 
   2   8   2     1338.35     1306.98     14.24 o 
   3   8   2      356.32      343.93      4.34 o 
   4   8   2      419.26      418.72      8.50 o 
   5   8   2       54.63       59.36      4.02 o 
   6   8   2        0.57       -2.66      3.38 o 
   7   8   2       91.70       97.41      5.54 o 
   8   8   2       61.98       67.27      5.24 o 
  -9   9   2        2.36       -2.41      3.27 o 
  -8   9   2      379.17      383.62     14.10 o 
  -7   9   2      714.14      707.51     13.06 o 
  -6   9   2     1110.36     1091.50     11.51 o 
  -5   9   2       22.02       21.80      3.37 o 
  -4   9   2      364.32      374.71      5.44 o 
  -3   9   2       88.98       97.43      4.33 o 
  -2   9   2     1219.21     1235.18     13.28 o 
  -1   9   2     1417.20     1511.10      9.72 o 
   0   9   2     2755.42     2740.60     15.44 o 
   1   9   2      562.54      547.14      5.38 o 
   2   9   2     1942.65     1837.58     18.90 o 
   3   9   2        1.92        1.47      1.06 o 
   4   9   2      320.04      321.81     15.37 o 
   5   9   2      271.62      278.48      7.66 o 
   6   9   2       35.09       39.19      3.94 o 
   7   9   2       16.98       19.90      3.50 o 
   8   9   2       15.96       18.74      3.99 o 
  -8  10   2        0.00        0.08      2.87 o 
  -7  10   2       15.65       17.54      3.38 o 
  -6  10   2      115.12      113.33      5.45 o 
  -5  10   2      376.49      358.95      7.44 o 
  -4  10   2      111.74      107.94      4.69 o 
  -3  10   2      916.28      993.60      9.23 o 
  -2  10   2       31.05       45.07      2.18 o 
  -1  10   2      437.70      441.32      4.67 o 
   0  10   2     2703.45     2812.92     16.14 o 
   1  10   2      867.74      878.80      7.42 o 
   2  10   2      373.70      340.22      4.46 o 
   3  10   2     1147.06     1105.90      9.01 o 
   4  10   2      121.47      117.01     12.14 o 
   5  10   2      170.87      166.18      7.95 o 
   6  10   2        7.17        9.74      4.42 o 
   7  10   2      168.34      178.87     10.03 o 
   8  10   2       56.50       62.46      5.35 o 
  -8  11   2      204.22      233.16     13.48 o 
  -7  11   2       30.69       30.20      5.72 o 
  -6  11   2       82.04       84.93      4.99 o 
  -5  11   2      930.93      919.25     10.76 o 
  -4  11   2       13.35       15.51      1.79 o 
  -3  11   2      447.07      442.71      8.49 o 
  -2  11   2       20.10       22.92      1.40 o 
  -1  11   2       12.23       13.00      1.26 o 
   0  11   2        5.05       10.52      1.27 o 
   1  11   2     1916.26     1999.02     13.06 o 
   2  11   2     1340.20     1328.97     20.41 o 
   3  11   2      210.38      193.64      4.54 o 
   4  11   2        1.32       -3.84      3.96 o 
   5  11   2        4.02        1.55      2.43 o 
   6  11   2       13.89       10.75      3.23 o 
   7  11   2       51.39       57.06      5.05 o 
   8  11   2       13.90       20.74      5.99 o 
  -8  12   2        1.63       -1.39      2.93 o 
  -7  12   2      101.31       98.67      5.84 o 
  -6  12   2      120.91      122.82      5.78 o 
  -5  12   2      192.65      175.06      6.38 o 
  -4  12   2       31.00       31.90      2.26 o 
  -3  12   2      950.64      926.42     14.83 o 
  -2  12   2       13.02        6.27      1.36 o 
  -1  12   2      829.63      831.74      7.31 o 
   0  12   2      348.83      361.41      6.55 o 
   1  12   2        6.01       10.06      1.35 o 
   2  12   2     1046.29      976.38     15.25 o 
   3  12   2       30.90       28.65      2.44 o 
   4  12   2       89.02       98.93      6.26 o 
   5  12   2      997.20      997.69     38.57 o 
   6  12   2      218.47      226.08      7.99 o 
   7  12   2        0.17        1.45      2.93 o 
  -8  13   2        4.51        4.15      4.76 o 
  -7  13   2       13.09        7.06      3.30 o 
  -6  13   2       49.26       54.48      4.62 o 
  -5  13   2      190.27      194.04      6.86 o 
  -4  13   2      232.04      234.10     16.90 o 
  -3  13   2        1.82        4.64      1.95 o 
  -2  13   2       77.68       73.02      3.78 o 
  -1  13   2       17.11       16.75      1.50 o 
   0  13   2      120.56      105.14      2.77 o 
   1  13   2      375.83      362.14      5.02 o 
   2  13   2        9.04        8.11      1.51 o 
   3  13   2       29.26       24.24      2.38 o 
   4  13   2     1791.11     1788.44     50.24 o 
   5  13   2      107.91      115.11     12.68 o 
   6  13   2        0.25        1.48      2.88 o 
   7  13   2       13.91       23.30      4.12 o 
  -7  14   2       44.23       37.51      4.34 o 
  -6  14   2       85.55       85.96      7.87 o 
  -5  14   2        4.58        2.10      2.63 o 
  -4  14   2      710.39      665.88     12.16 o 
  -3  14   2       12.34       10.57      2.60 o 
  -2  14   2      692.01      682.91     16.06 o 
  -1  14   2      169.03      158.45      3.41 o 
   0  14   2       75.85       77.06      2.59 o 
   1  14   2        0.07        2.95      1.60 o 
   2  14   2       12.83        8.89      1.83 o 
   3  14   2      132.74      127.16      4.16 o 
   4  14   2      496.54      493.54     10.97 o 
   5  14   2      191.14      174.37     14.87 o 
   6  14   2        1.64       -0.12      3.10 o 
   7  14   2       37.15       47.02      7.76 o 
  -7  15   2       27.18       24.98      4.30 o 
  -6  15   2       18.73       25.85      3.94 o 
  -5  15   2      114.81      115.73      5.89 o 
  -4  15   2        2.72       -0.80      2.24 o 
  -3  15   2      340.82      314.71      8.16 o 
  -2  15   2      145.51      136.81      6.03 o 
  -1  15   2       67.59       50.50      2.57 o 
   0  15   2      165.24      170.24      3.73 o 
   1  15   2      182.76      191.95      3.96 o 
   2  15   2       26.53       27.52      2.49 o 
   3  15   2       19.75       27.35      5.95 o 
   4  15   2       40.36       44.50      4.34 o 
   5  15   2      106.82      109.77      6.06 o 
   6  15   2      187.99      182.59      7.87 o 
  -7  16   2        1.38       -3.61      4.30 o 
  -6  16   2        0.68        5.20      3.01 o 
  -5  16   2        2.52       -1.52      2.47 o 
  -4  16   2       37.08       34.92      5.34 o 
  -3  16   2      110.42       96.73      5.12 o 
  -2  16   2      482.98      479.94      9.93 o 
  -1  16   2      190.74      172.53      6.03 o 
   0  16   2      345.01      347.72      5.42 o 
   1  16   2        0.59        0.66      1.34 o 
   2  16   2      212.74      196.16      7.27 o 
   3  16   2      231.34      210.14      7.08 o 
   4  16   2       29.96       28.42      3.72 o 
   5  16   2        0.41        3.44      2.96 o 
   6  16   2      151.81      160.34     10.83 o 
  -6  17   2       15.78       16.71      8.37 o 
  -5  17   2       85.45       80.24      5.68 o 
  -4  17   2        0.78        1.42      2.65 o 
  -3  17   2      104.25       89.56      5.24 o 
  -2  17   2        1.85        3.48      2.57 o 
  -1  17   2     1549.18     1462.52     18.30 o 
   0  17   2       75.90       79.46      3.07 o 
   1  17   2      127.85      132.59      4.98 o 
   2  17   2       59.96       61.13      3.29 o 
   3  17   2       90.24       94.64      5.34 o 
   4  17   2       54.72       49.43      4.63 o 
   5  17   2       28.73       23.97      3.92 o 
   6  17   2        1.66        3.07      5.45 o 
  -6  18   2        0.06        1.77      4.38 o 
  -5  18   2       17.63       13.87      3.45 o 
  -4  18   2        4.28        2.13      2.83 o 
  -3  18   2      372.46      399.71     10.12 o 
  -2  18   2       87.84       88.18      5.14 o 
  -1  18   2        5.02        5.63      2.63 o 
   0  18   2       95.20      104.39      4.00 o 
   1  18   2      169.25      166.32      7.01 o 
   2  18   2       96.79       86.25      7.49 o 
   3  18   2      301.80      303.16      8.81 o 
   4  18   2       23.83       32.90      4.15 o 
   5  18   2        2.61        2.00      4.07 o 
  -5  19   2       37.14       35.72      5.99 o 
  -4  19   2      149.26      152.74      7.11 o 
  -3  19   2      141.10      131.94      6.41 o 
  -2  19   2      152.46      158.76      6.75 o 
  -1  19   2        2.09       -2.47      2.47 o 
   0  19   2       62.52       70.08      3.63 o 
   1  19   2        1.40        2.67      1.88 o 
   2  19   2       71.66       67.94      6.11 o 
   3  19   2      161.39      173.66     10.72 o 
   4  19   2       65.58       57.20      8.72 o 
   5  19   2      132.11      131.37     10.14 o 
  -5  20   2       42.75       52.47      7.14 o 
  -4  20   2      197.79      224.93     21.24 o 
  -3  20   2       92.48       88.54      5.86 o 
  -2  20   2      261.93      278.82      8.85 o 
  -1  20   2       79.63       79.74      5.27 o 
   0  20   2       10.95       10.37      4.46 o 
   1  20   2        0.55        0.29      2.03 o 
   2  20   2       11.73        8.33      3.04 o 
   3  20   2       87.11       97.16     11.33 o 
   4  20   2       73.76       58.46      7.07 o 
  -4  21   2        1.82        6.22      5.07 o 
  -3  21   2       37.76       43.40      5.38 o 
  -2  21   2      193.11      213.04      8.01 o 
  -1  21   2        5.49        6.17      3.02 o 
   0  21   2        4.14        3.61      3.92 o 
   1  21   2       43.74       39.34      5.76 o 
   2  21   2       46.28       45.91      4.45 o 
   3  21   2       28.35       28.30      4.20 o 
  -3  22   2        7.14       15.37      5.22 o 
  -2  22   2       43.16       43.02      4.78 o 
  -1  22   2       51.28       52.40      6.68 o 
   0  22   2       78.78       84.59      7.68 o 
   2  22   2        0.81        2.66      3.30 o 
  -1  23   2      109.17      128.99      9.53 o 
  -9   0   3      214.84      215.04     10.14 o 
  -7   0   3      117.93      103.95      6.53 o 
  -5   0   3      142.74      143.98      5.07 o 
  -3   0   3     2976.21     3013.51     17.42 o 
  -1   0   3      122.26      115.92      1.71 o 
   1   0   3       38.99       39.34      2.38 o 
   3   0   3      502.74      538.63     10.22 o 
   5   0   3      523.33      492.00     11.37 o 
   7   0   3      126.97      121.69      8.14 o 
  -9   1   3        7.59        6.71      4.34 o 
  -8   1   3      145.47      136.41      5.73 o 
  -7   1   3        6.01        6.11      2.12 o 
  -6   1   3       14.83       13.04      1.69 o 
  -5   1   3      798.07      795.67      5.46 o 
  -4   1   3     8560.54     8952.75     36.43 o 
  -3   1   3      117.78      116.43      1.53 o 
  -2   1   3      511.86      567.75      4.71 o 
  -1   1   3      630.06      595.76      3.50 o 
   0   1   3     5247.45     5303.61     73.91 o 
   1   1   3      503.90      482.88      8.49 o 
   2   1   3      155.47      159.97      3.47 o 
   3   1   3        2.20        8.28      1.38 o 
   4   1   3      218.85      182.16      6.07 o 
   5   1   3      348.21      345.74      6.90 o 
   6   1   3      160.44      154.47      5.39 o 
   7   1   3      346.98      346.04      6.97 o 
   8   1   3      922.69      947.25     15.94 o 
  -9   2   3       13.09       20.34      3.30 o 
  -8   2   3      126.06      141.95      9.10 o 
  -7   2   3        6.12        6.70      2.46 o 
  -6   2   3        1.53        0.37      1.37 o 
  -5   2   3     1593.40     1501.60      9.14 o 
  -4   2   3      638.64      631.38      4.84 o 
  -3   2   3      300.22      290.38      3.27 o 
  -2   2   3     2722.61     2759.31     12.22 o 
  -1   2   3     1582.62     1662.56      7.74 o 
   0   2   3      672.81      684.69      5.48 o 
   1   2   3      874.87      952.32     16.40 o 
   2   2   3     3594.07     3733.24     54.85 o 
   3   2   3     4280.30     4385.94    107.63 o 
   4   2   3      517.50      516.47      7.72 o 
   5   2   3      419.23      394.02      6.14 o 
   6   2   3        0.11       -2.33      3.50 o 
   7   2   3       24.45       15.52      2.65 o 
   8   2   3       35.71       40.03      6.30 o 
  -9   3   3        0.53       -0.14      2.49 o 
  -8   3   3       29.02       28.48      3.31 o 
  -7   3   3        8.93        8.34      1.83 o 
  -6   3   3      312.11      311.42      5.44 o 
  -5   3   3      177.09      176.63      3.35 o 
  -4   3   3     4817.50     4920.25     24.98 o 
  -3   3   3       28.55       46.54      1.50 o 
  -2   3   3      127.51      138.30      2.07 o 
  -1   3   3        0.14       -0.43      0.43 o 
   0   3   3     1541.27     1592.34     18.62 o 
   1   3   3      790.63      787.00      6.57 o 
   2   3   3     1910.35     1920.59     23.28 o 
   3   3   3      225.74      202.61      3.71 o 
   4   3   3      104.78       88.46      2.82 o 
   5   3   3        8.86       13.18      1.80 o 
   6   3   3       42.62       47.08      5.72 o 
   7   3   3       41.34       36.55      3.85 o 
   8   3   3      118.49      103.33      8.68 o 
  -9   4   3        3.69        0.55      2.55 o 
  -8   4   3        1.21       -2.05      2.05 o 
  -7   4   3      110.96      110.40      3.52 o 
  -6   4   3       29.69       28.86      1.96 o 
  -5   4   3       11.46       14.82      3.35 o 
  -4   4   3     4611.29     4708.42     44.21 o 
  -3   4   3      972.94     1048.54     12.12 o 
  -2   4   3       32.40       42.59      1.50 o 
  -1   4   3      296.82      318.73      2.96 o 
   0   4   3     4929.68     5221.07     24.66 o 
   1   4   3     1300.43     1252.25      8.72 o 
   2   4   3    14259.78    14967.37    126.99 o 
   3   4   3       90.82       84.40      2.58 o 
   4   4   3       20.05        8.65      1.41 o 
   5   4   3      121.74      128.33      3.66 o 
   6   4   3      364.27      356.31     15.71 o 
   7   4   3        9.89        8.32      3.96 o 
   8   4   3      228.70      259.53     18.13 o 
  -9   5   3        5.52        1.90      2.58 o 
  -8   5   3      131.51      132.51      5.54 o 
  -7   5   3       73.77       77.13      2.93 o 
  -6   5   3      324.96      339.98      5.85 o 
  -5   5   3      708.56      710.64      7.94 o 
  -4   5   3      217.47      242.05      4.11 o 
  -3   5   3      669.84      641.92      6.38 o 
  -2   5   3     3171.46     3212.29     20.54 o 
  -1   5   3      180.70      169.64      2.69 o 
   0   5   3     7824.37     8116.15     37.15 o 
   1   5   3       63.93       77.98      2.02 o 
   2   5   3      320.47      277.21      3.60 o 
   3   5   3      684.58      646.08      7.68 o 
   4   5   3        2.17        3.48      1.10 o 
   5   5   3       86.72       84.42      5.05 o 
   6   5   3      475.03      481.44     13.21 o 
   7   5   3        2.41        2.08      3.07 o 
   8   5   3      302.77      314.76     13.68 o 
  -9   6   3      160.31      154.98     14.29 o 
  -8   6   3      384.58      391.05      7.52 o 
  -7   6   3        3.40        4.10      1.55 o 
  -6   6   3      524.89      509.46      7.47 o 
  -5   6   3       55.23       55.28      3.76 o 
  -4   6   3       36.76       41.81      2.02 o 
  -3   6   3     2129.22     2158.80     14.69 o 
  -2   6   3      665.63      655.63      6.20 o 
  -1   6   3     1226.22     1215.27      7.67 o 
   0   6   3     5318.94     5582.20     26.81 o 
   1   6   3        5.30        6.51      0.90 o 
   2   6   3     3684.03     3988.85     21.01 o 
   3   6   3       59.85       50.78      2.14 o 
   4   6   3      117.28       91.08      2.98 o 
   5   6   3      172.79      164.03      6.57 o 
   6   6   3        0.00       -1.34      3.57 o 
   7   6   3        7.10        5.88      2.79 o 
   8   6   3       21.65       18.27      4.26 o 
  -9   7   3        0.09        6.53      4.38 o 
  -8   7   3       56.38       59.97      3.54 o 
  -7   7   3      181.27      190.64      4.99 o 
  -6   7   3        0.07       -1.18      1.39 o 
  -5   7   3       10.14        9.22      1.56 o 
  -4   7   3      108.67      120.40      3.05 o 
  -3   7   3      133.43      183.96      5.44 o 
  -2   7   3        6.46       16.29      1.30 o 
  -1   7   3     3003.70     3094.90     16.23 o 
   0   7   3      397.54      443.87      4.41 o 
   1   7   3     1516.82     1518.40      9.99 o 
   2   7   3       55.08       62.19      1.93 o 
   3   7   3        3.67        2.95      1.17 o 
   4   7   3      251.61      240.59      5.73 o 
   5   7   3      163.44      145.65      5.54 o 
   6   7   3       23.28       22.00      3.20 o 
   7   7   3      189.98      201.86      7.35 o 
   8   7   3       45.01       38.62      9.68 o 
  -9   8   3        0.33        3.00      4.53 o 
  -8   8   3      315.53      334.81     10.64 o 
  -7   8   3       15.32       15.63      2.34 o 
  -6   8   3      115.04      123.18      5.57 o 
  -5   8   3      559.62      542.93      8.49 o 
  -4   8   3       92.83       92.87      4.71 o 
  -3   8   3        3.18       -0.10      1.30 o 
  -2   8   3      740.12      779.73     11.34 o 
  -1   8   3     2002.40     2066.37     12.99 o 
   0   8   3        8.71        4.45      0.97 o 
   1   8   3     1243.10     1302.06     10.52 o 
   2   8   3      394.95      423.62      5.61 o 
   3   8   3      615.97      597.12      7.22 o 
   4   8   3        3.04        0.30      1.43 o 
   5   8   3       57.72       62.73      8.64 o 
   6   8   3        0.90        4.97      2.58 o 
   7   8   3       30.13       32.44      3.98 o 
   8   8   3        9.34        6.54      3.24 o 
  -9   9   3        0.13        4.69      4.15 o 
  -8   9   3        0.66        1.51      4.19 o 
  -7   9   3       23.00       28.61      2.65 o 
  -6   9   3      177.15      174.06      5.95 o 
  -5   9   3      466.08      440.79      6.51 o 
  -4   9   3      219.06      233.54      4.32 o 
  -3   9   3      145.90      141.64      4.41 o 
  -2   9   3      769.50      728.03      6.94 o 
  -1   9   3     1523.35     1615.51     10.77 o 
   0   9   3      265.12      243.04      3.49 o 
   1   9   3      695.68      746.10      7.75 o 
   2   9   3       54.00       65.35      2.91 o 
   3   9   3        2.40        2.51      1.15 o 
   4   9   3      404.53      404.82      8.72 o 
   5   9   3      449.31      433.94      9.69 o 
   6   9   3      419.70      410.74     17.75 o 
   7   9   3        7.52        4.51      2.84 o 
   8   9   3       30.19       29.79      4.32 o 
  -8  10   3       13.15       15.61      4.65 o 
  -7  10   3      101.34      107.20      5.99 o 
  -6  10   3       93.57      100.64      4.98 o 
  -5  10   3        6.41        3.75      1.57 o 
  -4  10   3      373.97      348.97      5.56 o 
  -3  10   3      176.48      181.88      3.75 o 
  -2  10   3      137.18      135.59      2.47 o 
  -1  10   3       28.54       28.20      1.54 o 
   0  10   3     1475.80     1465.58     10.30 o 
   1  10   3      643.26      697.82      6.65 o 
   2  10   3     1650.40     1623.16     11.55 o 
   3  10   3      139.82      151.36      5.61 o 
   4  10   3     1285.45     1261.47     23.59 o 
   5  10   3       14.58       18.60      3.15 o 
   6  10   3       69.83       68.55      9.37 o 
   7  10   3       19.88       22.01      5.15 o 
  -8  11   3       57.85       49.75      7.87 o 
  -7  11   3       42.32       47.86      7.26 o 
  -6  11   3      539.65      504.58     10.71 o 
  -5  11   3       60.96       59.50      3.70 o 
  -4  11   3       35.22       28.06      2.41 o 
  -3  11   3       56.82       54.27      3.42 o 
  -2  11   3      623.72      610.66     10.26 o 
  -1  11   3      353.69      365.63      4.49 o 
   0  11   3        2.18        3.02      1.10 o 
   1  11   3     1032.56     1053.41      8.78 o 
   2  11   3       99.88       99.96      2.76 o 
   3  11   3     1601.31     1620.65     12.20 o 
   4  11   3       20.58       18.12      3.34 o 
   5  11   3        5.13        3.75      2.39 o 
   6  11   3        5.86        7.84      3.10 o 
   7  11   3       26.02       31.46      4.34 o 
  -8  12   3      114.85      125.95      6.68 o 
  -7  12   3       19.72       20.35      5.30 o 
  -6  12   3       27.00       28.86      3.68 o 
  -5  12   3      136.83      134.01      6.30 o 
  -4  12   3       78.20       85.92      3.13 o 
  -3  12   3       65.35       65.91      3.77 o 
  -2  12   3      459.43      438.15      8.68 o 
  -1  12   3        6.51        3.09      1.54 o 
   0  12   3       23.10       24.89      2.32 o 
   1  12   3        2.45        4.91      1.39 o 
   2  12   3      151.82      146.94      5.30 o 
   3  12   3      221.51      213.37      6.19 o 
   4  12   3       66.78       64.62      4.42 o 
   5  12   3      178.91      188.60     13.71 o 
   6  12   3       23.53       17.23      3.48 o 
   7  12   3        6.10        1.47      3.50 o 
  -8  13   3       22.98       17.44      5.69 o 
  -7  13   3       88.38       90.70      5.91 o 
  -6  13   3        0.85        2.25      3.19 o 
  -5  13   3      105.39       99.48      5.13 o 
  -4  13   3        9.30       10.96      2.50 o 
  -3  13   3      211.89      200.03      6.16 o 
  -2  13   3      905.63      816.40     34.11 o 
  -1  13   3       21.72       23.19      1.67 o 
   0  13   3      164.19      166.77      3.49 o 
   1  13   3     3847.63     3711.49     21.68 o 
   2  13   3       24.61       27.82      2.05 o 
   3  13   3      645.68      635.35     11.03 o 
   4  13   3      801.70      806.51     31.08 o 
   5  13   3       57.52       53.01      4.59 o 
   6  13   3      588.08      578.93     18.28 o 
   7  13   3       99.12      112.24      9.68 o 
  -7  14   3      182.79      191.21      7.71 o 
  -6  14   3       29.79       27.84      4.72 o 
  -5  14   3        6.74        6.98      2.74 o 
  -4  14   3       26.53       24.46      3.10 o 
  -3  14   3      801.82      762.72     12.53 o 
  -2  14   3       95.15      113.63      5.99 o 
  -1  14   3      799.41      769.01      8.39 o 
   0  14   3        3.12        0.51      1.32 o 
   1  14   3        0.10       -1.27      1.27 o 
   2  14   3      464.26      466.83      6.40 o 
   3  14   3      235.13      234.69      5.65 o 
   4  14   3        0.14        1.45      2.76 o 
   5  14   3        0.96        0.80      3.11 o 
   6  14   3        0.67        8.52      3.39 o 
  -7  15   3      119.53      117.06      6.70 o 
  -6  15   3       15.10        9.64      3.26 o 
  -5  15   3      178.40      180.46      7.87 o 
  -4  15   3      257.20      258.70      7.86 o 
  -3  15   3      187.25      169.38      9.64 o 
  -2  15   3      881.52      840.45     22.74 o 
  -1  15   3      235.36      227.05      8.60 o 
   0  15   3      509.27      508.53      7.66 o 
   1  15   3      176.22      167.33      3.81 o 
   2  15   3      263.37      246.07     11.01 o 
   3  15   3     1523.16     1500.30     17.70 o 
   4  15   3       73.25       76.95      5.24 o 
   5  15   3      219.50      215.28     20.24 o 
   6  15   3       74.47       79.58      8.18 o 
  -7  16   3       32.54       37.49      6.61 o 
  -6  16   3       20.45       18.16      3.56 o 
  -5  16   3      277.01      283.19      8.82 o 
  -4  16   3       43.20       46.30      4.32 o 
  -3  16   3       75.60       80.13      7.14 o 
  -2  16   3      245.13      229.10      7.09 o 
  -1  16   3      139.57      145.09      5.57 o 
   0  16   3       33.15       36.61      2.35 o 
   1  16   3       40.98       44.22      2.47 o 
   2  16   3       27.80       31.02      2.63 o 
   3  16   3      136.31      137.76      6.11 o 
   4  16   3       61.88       56.74      4.86 o 
   5  16   3      297.58      293.25      9.64 o 
   6  16   3        0.00       -3.15      4.53 o 
  -6  17   3       36.12       37.71      4.69 o 
  -5  17   3       47.22       37.79      4.50 o 
  -4  17   3      273.31      253.19      8.27 o 
  -3  17   3       22.82       11.89      3.04 o 
  -2  17   3        6.13        5.31      2.82 o 
  -1  17   3       91.04       85.21      5.53 o 
   0  17   3      107.48      108.69      3.38 o 
   1  17   3        2.85        1.98      1.86 o 
   2  17   3      110.95      109.72      4.11 o 
   3  17   3       32.19       24.29      4.42 o 
   4  17   3      156.42      161.17     15.86 o 
   5  17   3       20.07       11.95      3.59 o 
  -6  18   3       11.15       10.45      4.76 o 
  -5  18   3      141.94      136.21      6.93 o 
  -4  18   3       85.73       89.91      5.70 o 
  -3  18   3      105.92       94.63      5.58 o 
  -2  18   3      157.12      158.38      7.38 o 
  -1  18   3        0.98        1.89      3.23 o 
   0  18   3       22.83       19.27      3.12 o 
   1  18   3      163.13      172.30      5.46 o 
   2  18   3       60.37       64.26      3.54 o 
   3  18   3      129.20      131.95      6.36 o 
   4  18   3      153.02      151.07     16.13 o 
   5  18   3        0.70       -1.15      4.07 o 
  -5  19   3        5.03        3.46      4.61 o 
  -4  19   3       69.39       67.44      5.32 o 
  -3  19   3       91.25      100.32      5.95 o 
  -2  19   3      503.49      562.11     12.06 o 
  -1  19   3       72.37       72.25      6.49 o 
   0  19   3      404.17      419.61     11.56 o 
   1  19   3        0.21        1.46      2.46 o 
   2  19   3       62.40       73.45      9.95 o 
   3  19   3        0.11        0.20      2.68 o 
   4  19   3       49.19       55.64      5.17 o 
  -5  20   3       75.38       80.13      8.37 o 
  -4  20   3       21.80       24.35      4.04 o 
  -3  20   3       76.91       70.07      5.32 o 
  -2  20   3      147.62      152.26      6.79 o 
  -1  20   3       59.69       72.04      6.76 o 
   0  20   3       20.44       14.83      4.84 o 
   1  20   3       50.65       47.15      3.38 o 
   2  20   3      156.55      167.74      6.90 o 
   3  20   3        9.42       15.88      4.19 o 
   4  20   3        3.54        4.92      4.69 o 
  -4  21   3        3.79        4.15      4.53 o 
  -3  21   3        6.92        8.71      3.43 o 
  -2  21   3        0.11       -2.16      3.80 o 
  -1  21   3      298.50      293.55     11.75 o 
   0  21   3        6.89       13.44      4.61 o 
   1  21   3        0.77       -2.23      3.69 o 
   2  21   3       18.18       13.18      3.50 o 
   3  21   3       37.41       48.71      4.90 o 
  -3  22   3       46.18       48.40      7.07 o 
  -2  22   3        1.95        5.12      4.38 o 
  -1  22   3       15.33       19.21      5.61 o 
   0  22   3       66.86       70.30      7.38 o 
   2  22   3       49.88       52.57      4.97 o 
  -1  23   3        0.95        3.84      4.92 o 
   0  23   3        2.81        0.31      4.69 o 
  -8   0   4      364.43      359.78     12.14 o 
  -6   0   4     3075.82     3070.90     37.26 o 
  -4   0   4     1893.34     1994.87     13.24 o 
  -2   0   4      464.17      550.48      4.74 o 
   0   0   4      223.83      223.87      5.30 o 
   2   0   4      179.85      172.71      5.53 o 
   4   0   4      827.46      831.11     14.90 o 
   6   0   4      191.14      203.97      8.45 o 
   8   0   4       35.55       19.90      5.92 o 
  -9   1   4       24.18       29.82      3.63 o 
  -8   1   4        0.46        0.23      3.61 o 
  -7   1   4      280.50      290.29      7.12 o 
  -6   1   4       46.37       52.65      3.37 o 
  -5   1   4      564.13      534.10      4.25 o 
  -4   1   4     1730.99     1741.40      8.45 o 
  -3   1   4        5.32        2.37      0.57 o 
  -2   1   4     3341.72     3435.69     13.51 o 
  -1   1   4       95.36      100.44      1.41 o 
   0   1   4     1830.61     1818.04     15.51 o 
   1   1   4     3343.83     3282.76     24.07 o 
   2   1   4     2190.57     2161.90     41.52 o 
   3   1   4      588.13      547.36      7.74 o 
   4   1   4      391.18      382.00      6.87 o 
   5   1   4       34.32       41.90      3.50 o 
   6   1   4      147.09      146.09      6.78 o 
   7   1   4       91.31       97.19      4.35 o 
   8   1   4       55.82       78.55     10.41 o 
  -9   2   4       69.59       73.37      4.73 o 
  -8   2   4       19.47       24.76      3.04 o 
  -7   2   4       12.28       12.49      2.44 o 
  -6   2   4      223.69      200.24      3.89 o 
  -5   2   4        6.88        9.28      1.29 o 
  -4   2   4     3162.79     3218.16     15.20 o 
  -3   2   4      662.31      730.51      4.90 o 
  -2   2   4        8.72       27.29      0.94 o 
  -1   2   4       37.63       42.69      1.01 o 
   0   2   4       90.91      105.27      2.98 o 
   1   2   4      168.06      182.33      3.69 o 
   2   2   4       52.77       74.76      2.69 o 
   3   2   4       18.60       18.15      1.84 o 
   4   2   4     1079.88     1077.57     16.98 o 
   5   2   4      265.99      265.78      8.57 o 
   6   2   4     2353.18     2347.68     19.15 o 
   7   2   4        0.46        0.95      2.25 o 
   8   2   4       30.96       35.87      4.53 o 
  -9   3   4       18.00       21.99      3.31 o 
  -8   3   4       26.73       31.90      3.25 o 
  -7   3   4        2.49        5.30      2.22 o 
  -6   3   4      214.72      220.24      4.05 o 
  -5   3   4      524.05      535.53      5.76 o 
  -4   3   4      530.10      531.08      6.86 o 
  -3   3   4      865.33      880.50      6.53 o 
  -2   3   4      677.32      664.68      4.37 o 
  -1   3   4       39.40       43.20      1.15 o 
   0   3   4      379.01      366.20      3.15 o 
   1   3   4       50.66       55.61      1.84 o 
   2   3   4      961.87     1040.31     10.95 o 
   3   3   4      202.66      200.03      4.68 o 
   4   3   4       29.14       36.12      3.19 o 
   5   3   4       34.97       40.71      3.10 o 
   6   3   4      126.82      127.86      5.70 o 
   7   3   4      107.82      103.64      5.45 o 
   8   3   4        1.57       11.14      5.15 o 
  -9   4   4       23.51       17.61      3.16 o 
  -8   4   4        0.81        0.09      2.54 o 
  -7   4   4       14.57       15.55      2.20 o 
  -6   4   4      183.93      190.15      3.87 o 
  -5   4   4       88.27       77.35      2.35 o 
  -4   4   4     4313.67     4313.04     27.77 o 
  -3   4   4     2336.00     2375.80     15.53 o 
  -2   4   4     2798.60     2796.62     16.78 o 
  -1   4   4      960.24      909.33      6.03 o 
   0   4   4      102.72       77.13      2.01 o 
   1   4   4      165.08      170.65      3.12 o 
   2   4   4     1020.73     1145.54     11.76 o 
   3   4   4     1735.43     1722.57     15.19 o 
   4   4   4      568.09      504.48      6.85 o 
   5   4   4      334.55      313.88      6.09 o 
   6   4   4      281.99      266.40      7.62 o 
   7   4   4      119.46      131.81      6.34 o 
   8   4   4        2.86        4.28      3.23 o 
  -9   5   4        0.32       -1.87      2.23 o 
  -8   5   4       46.39       51.21      4.01 o 
  -7   5   4      279.43      270.78      5.59 o 
  -6   5   4        0.08       -1.10      1.40 o 
  -5   5   4      433.19      431.95      5.28 o 
  -4   5   4       61.85       59.88      3.27 o 
  -3   5   4     1204.32     1189.74      8.32 o 
  -2   5   4      219.70      226.90      2.70 o 
  -1   5   4      450.66      448.30      3.47 o 
   0   5   4     5062.32     5457.71     26.42 o 
   1   5   4     6998.29     7402.67     35.16 o 
   2   5   4      352.28      403.09      7.14 o 
   3   5   4      249.66      215.47      4.18 o 
   4   5   4       41.20       38.90      2.33 o 
   5   5   4       26.68       29.42      3.58 o 
   6   5   4       40.02       43.01      3.81 o 
   7   5   4       96.35      104.79      8.60 o 
   8   5   4        1.06        5.80      4.57 o 
  -9   6   4       15.29        5.45      3.38 o 
  -8   6   4       30.35       36.59      3.60 o 
  -7   6   4       27.30       30.96      2.26 o 
  -6   6   4        7.69       14.00      3.42 o 
  -5   6   4       53.71       51.60      2.11 o 
  -4   6   4      189.01      222.22      4.27 o 
  -3   6   4       41.40       62.68      2.46 o 
  -2   6   4      873.91      904.88      8.38 o 
  -1   6   4       62.12       71.61      1.46 o 
   0   6   4     5378.71     5639.31     27.49 o 
   1   6   4       17.88       14.36      1.18 o 
   2   6   4       15.57       21.46      1.46 o 
   3   6   4      103.21      101.25      3.02 o 
   4   6   4        4.61        9.58      1.61 o 
   5   6   4       94.61       94.64      4.69 o 
   6   6   4        0.70       -0.04      3.34 o 
   7   6   4        8.51       13.55      3.16 o 
   8   6   4        9.96        5.20      3.72 o 
  -9   7   4        4.70       -0.44      2.55 o 
  -8   7   4      195.67      205.55      5.53 o 
  -7   7   4        2.94        0.66      1.52 o 
  -6   7   4      884.69      907.34      8.86 o 
  -5   7   4      159.58      144.84      3.68 o 
  -4   7   4        7.14        3.79      1.12 o 
  -3   7   4       31.70       34.64      1.82 o 
  -2   7   4      253.52      288.53      3.33 o 
  -1   7   4       65.15       58.99      1.43 o 
   0   7   4     3986.28     3920.05     20.52 o 
   1   7   4       43.96       46.42      1.76 o 
   2   7   4     3419.09     3486.01     19.61 o 
   3   7   4       54.72       41.86      2.26 o 
   4   7   4        0.10        0.96      1.49 o 
   5   7   4       24.12       18.01      4.26 o 
   6   7   4       29.41       29.59      3.53 o 
   7   7   4       23.55       23.48      4.57 o 
   8   7   4      373.28      394.20     15.83 o 
  -9   8   4       25.63       29.89      5.45 o 
  -8   8   4      276.31      276.13      5.63 o 
  -7   8   4       83.18       81.96      3.17 o 
  -6   8   4        0.06        0.79      1.97 o 
  -5   8   4      121.90      116.92      3.42 o 
  -4   8   4      479.00      505.50      6.48 o 
  -3   8   4      962.14      967.48      8.98 o 
  -2   8   4      382.01      359.61      3.63 o 
  -1   8   4       84.71       99.02      1.83 o 
   0   8   4     3513.13     3556.72     27.30 o 
   1   8   4       65.64       65.33      2.05 o 
   2   8   4       73.74       84.81      2.42 o 
   3   8   4       83.41       83.87      2.98 o 
   4   8   4       10.44        9.60      1.79 o 
   5   8   4       42.39       48.29      4.49 o 
   6   8   4      201.60      195.39      8.34 o 
   7   8   4        0.01        2.44      2.85 o 
   8   8   4        2.85        5.61      4.99 o 
  -9   9   4       92.31       93.11      8.22 o 
  -8   9   4       40.70       46.87      3.46 o 
  -7   9   4       91.00       98.37      4.45 o 
  -6   9   4       10.47        8.70      1.85 o 
  -5   9   4      152.78      149.51      3.94 o 
  -4   9   4       88.13       79.34      3.65 o 
  -3   9   4      366.11      370.34      5.33 o 
  -2   9   4      482.90      447.45      7.83 o 
  -1   9   4      165.78      181.08      3.00 o 
   0   9   4      536.85      566.73      5.70 o 
   1   9   4       99.59       78.23      2.31 o 
   2   9   4      256.38      244.93      3.99 o 
   3   9   4      410.80      402.15      6.26 o 
   4   9   4      536.56      536.07     11.37 o 
   5   9   4       20.52       16.29      3.15 o 
   6   9   4       22.43       19.08      3.57 o 
   7   9   4       12.72        7.61      3.22 o 
  -8  10   4        2.97        2.55      2.50 o 
  -7  10   4      116.92      117.52      4.23 o 
  -6  10   4        0.77       -0.55      1.53 o 
  -5  10   4       65.67       64.82      2.89 o 
  -4  10   4      222.31      204.84      4.29 o 
  -3  10   4      974.78      956.66     20.85 o 
  -2  10   4      725.26      718.52      7.48 o 
  -1  10   4     2550.52     2515.83     14.96 o 
   0  10   4     1859.51     1898.54     15.28 o 
   1  10   4       89.80       87.90      3.12 o 
   2  10   4      237.47      241.05      4.08 o 
   3  10   4      901.68      857.81      8.40 o 
   4  10   4       56.20       60.26      4.18 o 
   5  10   4      659.14      660.71     14.90 o 
   6  10   4       15.51       22.88      3.68 o 
   7  10   4       57.84       65.59      5.30 o 
  -8  11   4        9.81       10.86      2.67 o 
  -7  11   4       53.65       48.75      4.34 o 
  -6  11   4       39.21       38.97      2.81 o 
  -5  11   4      503.37      476.49      7.60 o 
  -4  11   4       10.87       12.19      1.83 o 
  -3  11   4       41.93       42.38      3.28 o 
  -2  11   4        9.67       10.77      1.67 o 
  -1  11   4      178.02      178.61      3.26 o 
   0  11   4       38.46       39.43      2.00 o 
   1  11   4      463.94      460.88      5.64 o 
   2  11   4      392.15      399.32      9.58 o 
   3  11   4      116.26      116.19      3.23 o 
   4  11   4      134.85      145.54      5.83 o 
   5  11   4        2.99        4.70      4.53 o 
   6  11   4        3.32        1.04      2.80 o 
   7  11   4       50.68       49.08      4.94 o 
  -8  12   4       41.21       51.69      3.88 o 
  -7  12   4       26.97       30.28      3.99 o 
  -6  12   4       50.21       45.25      2.97 o 
  -5  12   4       12.60        6.02      1.78 o 
  -4  12   4      168.61      154.16      5.47 o 
  -3  12   4      197.63      197.53      9.76 o 
  -2  12   4     1382.28     1346.58     15.94 o 
  -1  12   4       94.10       94.32      3.14 o 
   0  12   4      321.04      286.91      4.46 o 
   1  12   4        5.28        4.88      1.45 o 
   2  12   4      945.34      949.89      8.99 o 
   3  12   4      118.15      115.72      4.06 o 
   4  12   4      354.78      337.99     12.41 o 
   5  12   4       23.48       20.25      3.44 o 
   6  12   4      304.68      323.89      9.77 o 
   7  12   4        4.37        3.38      5.22 o 
  -8  13   4        0.01        1.71      2.99 o 
  -7  13   4       63.70       72.60      7.95 o 
  -6  13   4      331.38      347.47      9.43 o 
  -5  13   4       59.51       62.64      3.29 o 
  -4  13   4       84.24       93.92      4.80 o 
  -3  13   4        0.68        0.51      1.98 o 
  -2  13   4       25.46       27.63      2.99 o 
  -1  13   4      180.89      193.65      3.70 o 
   0  13   4     1418.77     1415.83     11.14 o 
   1  13   4       11.10       13.22      1.77 o 
   2  13   4      912.58      887.92     10.40 o 
   3  13   4     1003.20     1015.63     11.82 o 
   4  13   4       46.27       44.63      9.56 o 
   5  13   4       17.36       21.22      5.42 o 
   6  13   4        9.46       13.37      8.07 o 
  -7  14   4       22.32       17.92      3.58 o 
  -6  14   4      154.65      152.13      6.84 o 
  -5  14   4        8.84        8.32      5.53 o 
  -4  14   4      282.78      259.18      7.60 o 
  -3  14   4      241.85      227.50     10.29 o 
  -2  14   4      156.51      146.22      5.46 o 
  -1  14   4       20.35       18.26      2.19 o 
   0  14   4      264.42      253.98      4.55 o 
   1  14   4       59.02       61.37      2.69 o 
   2  14   4      432.25      425.82      6.74 o 
   3  14   4      221.83      215.91      5.60 o 
   4  14   4       27.82       21.21      3.61 o 
   5  14   4       45.99       53.26      5.07 o 
   6  14   4        1.00       -2.53      2.53 o 
  -7  15   4      186.68      185.38      7.88 o 
  -6  15   4       17.75       15.22      3.66 o 
  -5  15   4       35.73       32.17      3.95 o 
  -4  15   4      157.11      140.44     14.67 o 
  -3  15   4       84.37       75.46      4.73 o 
  -2  15   4      176.34      168.42     19.05 o 
  -1  15   4       69.52       86.12      9.72 o 
   0  15   4        9.91       11.44      1.85 o 
   1  15   4        1.23        0.95      1.41 o 
   2  15   4       26.20       26.75      2.68 o 
   3  15   4      432.80      427.04     11.94 o 
   4  15   4      208.73      220.22     10.56 o 
   5  15   4       57.58       65.83      5.53 o 
   6  15   4       82.55       75.29      8.68 o 
  -7  16   4       30.55       28.27      5.99 o 
  -6  16   4        0.52       -1.06      2.66 o 
  -5  16   4        5.54       -0.26      2.72 o 
  -4  16   4      470.83      486.61     10.96 o 
  -3  16   4      111.00      106.60      5.47 o 
  -2  16   4      662.90      675.69     35.49 o 
  -1  16   4       52.97       64.28      4.18 o 
   0  16   4      276.05      266.44      9.81 o 
   1  16   4       60.37       60.76      2.81 o 
   2  16   4       99.26       99.86      4.04 o 
   3  16   4        2.94        4.23      3.78 o 
   4  16   4      311.15      303.11     20.21 o 
   5  16   4      168.67      165.41     12.68 o 
  -6  17   4       12.78        7.41      3.19 o 
  -5  17   4       14.60       22.76      5.76 o 
  -4  17   4       24.92       23.24      3.80 o 
  -3  17   4      514.95      478.27     10.85 o 
  -2  17   4       66.54       80.68      5.04 o 
  -1  17   4        0.02        0.93      2.21 o 
   0  17   4        1.19        0.78      1.77 o 
   1  17   4        1.70        2.27      1.59 o 
   2  17   4        1.89        1.08      2.79 o 
   3  17   4       11.14       17.25      3.98 o 
   4  17   4        0.11        2.28      3.57 o 
   5  17   4       88.88       82.59      8.60 o 
  -6  18   4       41.92       42.48      6.76 o 
  -5  18   4        2.84        2.90      3.07 o 
  -4  18   4      166.10      180.12     11.29 o 
  -3  18   4       71.94       80.48      9.18 o 
  -2  18   4       21.65       27.21      3.60 o 
  -1  18   4      295.59      293.66     13.44 o 
   0  18   4       97.26       93.98      9.64 o 
   1  18   4        2.42        2.48      1.97 o 
   2  18   4       85.47       84.92      4.05 o 
   3  18   4       61.03       55.74      4.78 o 
   4  18   4       70.29       70.78      5.53 o 
   5  18   4       27.33       20.21      5.69 o 
  -5  19   4      132.43      153.27     10.14 o 
  -4  19   4        5.37       -1.71      2.66 o 
  -3  19   4       21.75       17.59      4.99 o 
  -2  19   4      149.89      161.77     11.14 o 
  -1  19   4      100.59      108.62      5.81 o 
   0  19   4        0.32        4.42      2.72 o 
   1  19   4      342.99      387.52      9.42 o 
   2  19   4        9.25        8.82      3.40 o 
   3  19   4      123.69      107.90      7.14 o 
   4  19   4        0.01       -3.46      3.84 o 
  -5  20   4        2.79        6.45      4.92 o 
  -4  20   4        4.80        0.78      3.07 o 
  -3  20   4       86.60       80.59      7.49 o 
  -2  20   4        4.56        5.63      8.60 o 
  -1  20   4       16.80       20.82      6.15 o 
   0  20   4        8.12        6.38      4.53 o 
   1  20   4       18.27       15.60      4.61 o 
   2  20   4        6.13        5.51      3.08 o 
   3  20   4        0.19       -0.59      3.01 o 
  -4  21   4       24.86       31.35      6.22 o 
  -3  21   4       82.99       97.55      6.41 o 
  -2  21   4        0.06       -0.02      2.82 o 
  -1  21   4       68.47       60.35     11.95 o 
   0  21   4      270.18      282.03     12.37 o 
   1  21   4       80.74       96.26      7.68 o 
   2  21   4      228.22      246.38     12.45 o 
  -2  22   4       86.29       97.83      6.49 o 
  -1  22   4        0.01        0.79      3.01 o 
   0  22   4        5.91        6.76      4.53 o 
   1  22   4        8.85        9.76      4.69 o 
  -9   0   5        3.00       -3.23      3.23 o 
  -7   0   5      154.99      161.80      7.84 o 
  -5   0   5     1154.05     1123.21      9.47 o 
  -3   0   5     1167.80     1321.16     10.04 o 
  -1   0   5       22.74       17.55      1.08 o 
   1   0   5       46.88       48.09      3.07 o 
   3   0   5        0.36        1.15      1.84 o 
   5   0   5      229.64      223.72      8.45 o 
   7   0   5        4.06        2.00      3.92 o 
  -9   1   5        9.32        7.43      2.77 o 
  -8   1   5        1.35        3.27      2.69 o 
  -7   1   5       20.38       22.50      2.74 o 
  -6   1   5     1583.76     1609.28     17.08 o 
  -5   1   5      862.64      858.38      6.38 o 
  -4   1   5       13.76        9.98      0.88 o 
  -3   1   5     2390.75     2459.91     10.69 o 
  -2   1   5      652.71      628.71      3.88 o 
  -1   1   5      129.39      135.31      1.97 o 
   0   1   5     2174.14     2375.42     22.09 o 
   1   1   5     3465.33     3549.30     26.51 o 
   2   1   5     1788.82     1702.86     32.88 o 
   3   1   5     1167.33     1163.39     18.71 o 
   4   1   5      199.17      185.72      5.10 o 
   5   1   5      340.92      329.84      7.28 o 
   6   1   5     1865.20     1802.16     16.56 o 
   7   1   5        0.10       -2.23      2.27 o 
   8   1   5       77.36       76.54      5.88 o 
  -9   2   5       56.16       74.33      4.88 o 
  -8   2   5       37.01       33.60      3.42 o 
  -7   2   5      166.10      164.20      5.52 o 
  -6   2   5      113.85      104.89      4.39 o 
  -5   2   5      144.25      138.49      2.89 o 
  -4   2   5     1790.56     1817.98     11.41 o 
  -3   2   5     1440.29     1488.79     13.42 o 
  -2   2   5     1567.70     1681.07      8.66 o 
  -1   2   5     2761.72     2716.45     15.94 o 
   0   2   5     2632.44     2876.84     17.87 o 
   1   2   5     1834.81     1875.27     16.30 o 
   2   2   5      562.90      567.72      7.90 o 
   3   2   5       95.82       95.20      7.72 o 
   4   2   5      275.13      264.83      5.97 o 
   5   2   5       11.39       12.51      2.50 o 
   6   2   5       56.53       62.37      3.62 o 
   7   2   5      358.31      359.08      9.25 o 
   8   2   5       48.25       54.05      6.45 o 
  -9   3   5        1.62        2.05      2.66 o 
  -8   3   5       20.82       26.91      3.65 o 
  -7   3   5       70.27       72.73      4.17 o 
  -6   3   5     1580.56     1554.44     11.65 o 
  -5   3   5       16.55       15.97      1.41 o 
  -4   3   5      408.35      397.23      4.55 o 
  -3   3   5      127.29      135.07      2.05 o 
  -2   3   5        2.95        8.65      2.07 o 
  -1   3   5      620.13      623.42      7.78 o 
   0   3   5       36.62       56.90      2.48 o 
   1   3   5      129.57      139.72      3.69 o 
   2   3   5        9.32       12.70      1.66 o 
   3   3   5       20.01       31.62      5.88 o 
   4   3   5       89.68       89.04      5.88 o 
   5   3   5       80.49       81.20      3.40 o 
   6   3   5      544.67      514.67      8.23 o 
   7   3   5       41.34       47.67      4.59 o 
   8   3   5       20.09       23.86      4.24 o 
  -9   4   5        1.69       -2.25      2.25 o 
  -8   4   5      204.99      230.15      8.53 o 
  -7   4   5      262.97      236.72      6.63 o 
  -6   4   5     2050.81     1985.13     15.58 o 
  -5   4   5       74.28       72.91      2.34 o 
  -4   4   5      533.87      548.15      5.52 o 
  -3   4   5        0.03        2.66      0.73 o 
  -2   4   5      737.99      731.28      4.98 o 
  -1   4   5      221.35      224.31      2.76 o 
   0   4   5    12906.85    13607.31     80.95 o 
   1   4   5      607.42      589.35      6.47 o 
   2   4   5       11.76       44.15      3.96 o 
   3   4   5        7.83        5.40      1.62 o 
   4   4   5       72.43       62.51      2.85 o 
   5   4   5      128.60      125.41      4.06 o 
   6   4   5      625.27      617.70     31.61 o 
   7   4   5        1.46        5.53      2.93 o 
   8   4   5       69.08       72.03      6.88 o 
  -9   5   5        7.61        5.88      4.42 o 
  -8   5   5       62.92       58.90      4.01 o 
  -7   5   5      156.98      151.86      3.83 o 
  -6   5   5      855.84      864.15      8.94 o 
  -5   5   5      209.70      219.78      3.86 o 
  -4   5   5      477.88      452.98      5.06 o 
  -3   5   5      119.49      143.96      2.62 o 
  -2   5   5     1360.55     1316.90      8.39 o 
  -1   5   5       97.23      117.59      2.65 o 
   0   5   5      168.95      199.26      6.04 o 
   1   5   5      408.09      466.79      9.71 o 
   2   5   5      435.18      432.41      9.75 o 
   3   5   5      277.20      275.26      4.96 o 
   4   5   5      148.95      133.61      4.78 o 
   5   5   5      147.17      149.91      6.91 o 
   6   5   5      118.60      112.49      5.62 o 
   7   5   5      129.67      120.47      6.00 o 
   8   5   5       64.22       60.06      6.76 o 
  -9   6   5        5.68        7.20      3.38 o 
  -8   6   5        0.04        2.47      2.27 o 
  -7   6   5      145.22      142.60      3.80 o 
  -6   6   5       11.05       15.34      1.97 o 
  -5   6   5       82.43       79.20      3.18 o 
  -4   6   5      208.06      221.72      4.87 o 
  -3   6   5       11.82       14.62      1.28 o 
  -2   6   5      266.88      251.89      2.83 o 
  -1   6   5      582.43      637.97      6.77 o 
   0   6   5     4538.53     4948.16     39.29 o 
   1   6   5      593.26      641.52      6.14 o 
   2   6   5        9.20        1.35      1.13 o 
   3   6   5      210.95      208.74      6.21 o 
   4   6   5      460.36      435.96      7.01 o 
   5   6   5      162.58      153.79      4.40 o 
   6   6   5        1.56       -1.31      3.61 o 
   7   6   5       12.84       19.82      3.85 o 
  -9   7   5      119.60      130.84      5.83 o 
  -8   7   5        0.67       -1.40      2.13 o 
  -7   7   5      195.12      201.74      4.50 o 
  -6   7   5      316.86      331.72      5.22 o 
  -5   7   5      440.71      423.73      5.49 o 
  -4   7   5        0.70        0.59      0.96 o 
  -3   7   5     2061.45     1973.66     12.36 o 
  -2   7   5       20.70       27.29      1.35 o 
  -1   7   5      295.43      286.98      3.02 o 
   0   7   5     1552.19     1666.17     11.07 o 
   1   7   5      272.80      256.37      3.85 o 
   2   7   5       11.24        7.36      1.18 o 
   3   7   5     2292.13     2223.11     17.73 o 
   4   7   5      453.56      414.75      6.77 o 
   5   7   5      153.67      178.48      7.11 o 
   6   7   5       12.04        9.60      3.42 o 
   7   7   5        4.41        6.33      3.28 o 
  -9   8   5        0.06        0.84      2.53 o 
  -8   8   5        6.22        5.82      2.24 o 
  -7   8   5      184.32      184.22      4.34 o 
  -6   8   5        6.15        5.89      1.56 o 
  -5   8   5        6.88        6.72      1.36 o 
  -4   8   5       85.79       93.63      2.55 o 
  -3   8   5       85.73       94.14      2.39 o 
  -2   8   5      118.58      111.98      2.83 o 
  -1   8   5       93.40       91.96      1.83 o 
   0   8   5        0.15        3.52      1.40 o 
   1   8   5      938.79      963.62      8.19 o 
   2   8   5      267.47      246.69      4.10 o 
   3   8   5       55.59       54.25      2.78 o 
   4   8   5       51.57       44.93      5.78 o 
   5   8   5       10.67       18.23      6.07 o 
   6   8   5        8.51        6.85      2.85 o 
   7   8   5      199.25      193.18      7.79 o 
  -9   9   5       10.53        6.30      4.38 o 
  -8   9   5       14.99       17.84      2.41 o 
  -7   9   5       26.24       29.11      2.30 o 
  -6   9   5        5.35        5.66      1.56 o 
  -5   9   5       17.08       12.19      1.55 o 
  -4   9   5      723.75      723.98      7.14 o 
  -3   9   5      229.19      248.82      3.83 o 
  -2   9   5      147.60      129.84      3.37 o 
  -1   9   5        1.28        0.65      1.05 o 
   0   9   5      342.00      318.59      4.37 o 
   1   9   5       65.82       65.34      2.28 o 
   2   9   5      591.94      565.70      8.42 o 
   3   9   5        1.80       -1.11      1.34 o 
   4   9   5     1033.88     1033.84     15.24 o 
   5   9   5        0.07        1.23      2.36 o 
   6   9   5        3.46        3.76      2.92 o 
   7   9   5      124.12      113.14      6.48 o 
  -8  10   5      273.46      297.44      7.00 o 
  -7  10   5        0.67       -0.60      1.55 o 
  -6  10   5      209.32      210.55      4.72 o 
  -5  10   5      120.62      113.36      3.64 o 
  -4  10   5       48.89       54.05      2.67 o 
  -3  10   5       77.36       75.36      3.72 o 
  -2  10   5     2113.09     2093.54     25.99 o 
  -1  10   5       43.01       36.50      2.05 o 
   0  10   5     5181.22     5160.58     43.36 o 
   1  10   5        1.03        4.74      1.24 o 
   2  10   5      806.76      796.07      8.04 o 
   3  10   5        0.05       -0.27      1.51 o 
   4  10   5        6.50        1.50      5.45 o 
   5  10   5       44.30       43.67      4.07 o 
   6  10   5      377.59      390.61     10.40 o 
   7  10   5        0.76       -4.07      4.07 o 
  -8  11   5       57.76       59.31      4.03 o 
  -7  11   5        3.99        4.40      1.80 o 
  -6  11   5        1.28        1.08      1.88 o 
  -5  11   5      349.90      335.69      6.09 o 
  -4  11   5      124.84      128.15      4.11 o 
  -3  11   5       37.72       33.60      3.99 o 
  -2  11   5       72.90       64.60      3.64 o 
  -1  11   5      410.33      416.91      7.36 o 
   0  11   5       12.62       11.72      1.55 o 
   1  11   5     1315.25     1308.29     10.67 o 
   2  11   5      130.45      115.60      3.19 o 
   3  11   5      172.99      174.01      4.03 o 
   4  11   5        8.21        5.85      6.91 o 
   5  11   5        9.50        4.92      2.79 o 
   6  11   5       24.31       20.11      4.46 o 
   7  11   5       34.28       30.73      6.53 o 
  -8  12   5       10.06       11.00      4.24 o 
  -7  12   5       88.43       95.47      5.12 o 
  -6  12   5        2.59        2.38      2.41 o 
  -5  12   5        1.55        0.90      1.73 o 
  -4  12   5        0.84        2.54      2.01 o 
  -3  12   5       63.57       59.26     10.06 o 
  -2  12   5      146.95      154.05      5.31 o 
  -1  12   5     1120.31     1120.83     16.18 o 
   0  12   5       34.96       41.92      2.26 o 
   1  12   5       11.64       12.06      1.82 o 
   2  12   5       28.09       27.14      3.14 o 
   3  12   5      457.05      461.80      7.85 o 
   4  12   5       86.69       84.95      5.02 o 
   5  12   5       34.64       29.76      3.96 o 
   6  12   5       26.18       33.13      4.41 o 
  -8  13   5        4.39        3.26      2.99 o 
  -7  13   5        2.40        2.34      4.90 o 
  -6  13   5        1.82        0.53      1.87 o 
  -5  13   5      427.13      437.51      8.15 o 
  -4  13   5      740.57      675.51     12.05 o 
  -3  13   5      487.95      473.79      9.60 o 
  -2  13   5      131.64      129.17      5.92 o 
  -1  13   5     1055.31     1056.49     11.02 o 
   0  13   5      137.21      136.74      4.71 o 
   1  13   5     2806.13     2809.53     18.38 o 
   2  13   5      390.48      403.46      5.99 o 
   3  13   5        9.07       11.45      2.23 o 
   4  13   5      655.09      645.30     36.34 o 
   5  13   5      228.30      225.37      8.20 o 
   6  13   5       27.27       24.45      6.72 o 
  -7  14   5        6.13        3.65      2.28 o 
  -6  14   5       26.63       20.21      3.68 o 
  -5  14   5      178.17      161.87      6.64 o 
  -4  14   5       59.65       60.90      4.55 o 
  -3  14   5      181.56      188.23      6.49 o 
  -2  14   5      140.29      130.43      5.95 o 
  -1  14   5      782.79      810.68     13.98 o 
   0  14   5      783.20      769.65      8.16 o 
   1  14   5      230.90      215.80      5.29 o 
   2  14   5        0.00       -0.21      1.62 o 
   3  14   5      117.16      118.68      5.36 o 
   4  14   5        0.83       -2.42      3.84 o 
   5  14   5       44.53       38.78      4.56 o 
   6  14   5        3.77        2.46      4.76 o 
  -7  15   5        0.19        0.29      2.37 o 
  -6  15   5      341.99      336.40      9.94 o 
  -5  15   5       11.72        5.33      2.96 o 
  -4  15   5      453.93      462.36     16.44 o 
  -3  15   5      704.40      657.96     31.88 o 
  -2  15   5      736.00      747.30     31.61 o 
  -1  15   5      641.32      611.37     37.18 o 
   0  15   5        2.51        0.07      2.02 o 
   1  15   5      335.72      315.65      7.12 o 
   2  15   5      139.53      143.57      4.60 o 
   3  15   5      239.97      229.17      6.00 o 
   4  15   5      315.00      334.83     12.87 o 
   5  15   5        7.25        4.49      3.99 o 
  -7  16   5      103.04      106.33      9.07 o 
  -6  16   5       60.68       63.46      8.45 o 
  -5  16   5        0.13       -1.17      2.42 o 
  -4  16   5        4.51        2.98      2.74 o 
  -3  16   5        2.38        2.07      2.66 o 
  -2  16   5        4.61        6.05      2.47 o 
  -1  16   5        3.04        3.27      2.55 o 
   0  16   5       70.53       72.79      3.53 o 
   1  16   5      443.88      454.71      6.72 o 
   2  16   5       21.14       22.43      4.56 o 
   3  16   5       87.81       82.93      6.04 o 
   4  16   5       40.01       48.59      4.67 o 
   5  16   5        2.54        0.92      4.53 o 
  -6  17   5        7.19       10.06      4.92 o 
  -5  17   5       17.26        6.23      3.19 o 
  -4  17   5        0.00       -0.82      2.36 o 
  -3  17   5        4.87        0.37      3.19 o 
  -2  17   5       23.43       17.07      3.11 o 
  -1  17   5       44.46       50.16      4.07 o 
   0  17   5        2.75        0.61      2.23 o 
   1  17   5        0.07       -1.57      1.57 o 
   2  17   5       33.71       26.61      2.86 o 
   3  17   5        7.47        1.30      4.04 o 
   4  17   5        2.85        4.73      3.42 o 
   5  17   5        7.63        8.99      5.15 o 
  -6  18   5      134.31      153.42     10.22 o 
  -5  18   5       25.53       26.07      4.23 o 
  -4  18   5        3.30        1.82      2.77 o 
  -3  18   5      152.36      148.06      6.63 o 
  -2  18   5       68.21       70.76      4.92 o 
  -1  18   5      155.07      159.82      9.10 o 
   0  18   5      300.08      304.35     13.06 o 
   1  18   5      287.95      285.00      6.52 o 
   2  18   5       40.47       39.91      3.17 o 
   3  18   5       14.73       19.03      3.80 o 
   4  18   5       45.24       49.02      6.91 o 
  -5  19   5        0.16        0.77      4.84 o 
  -4  19   5      228.13      243.67     19.59 o 
  -3  19   5        8.65        2.84      2.93 o 
  -2  19   5      257.11      256.44      9.26 o 
  -1  19   5       39.50       40.14      4.13 o 
   0  19   5        0.06        1.68      2.77 o 
   1  19   5       19.00       26.71      3.84 o 
   2  19   5       57.25       65.16      4.00 o 
   3  19   5       26.33       18.99      6.45 o 
  -4  20   5        1.45       -3.92      4.15 o 
  -3  20   5        1.92        1.22      2.98 o 
  -2  20   5        1.76       -0.48      2.79 o 
  -1  20   5       36.05       39.37      4.53 o 
   0  20   5       36.25       28.81      5.76 o 
   1  20   5       29.04       29.12      5.45 o 
   2  20   5       56.26       54.24      3.73 o 
   3  20   5        2.87        1.31      4.53 o 
  -3  21   5       15.37       10.90      4.57 o 
  -2  21   5        0.87        0.02      2.99 o 
  -1  21   5       23.45       13.08      3.55 o 
   0  21   5        0.27        3.23      3.69 o 
   1  21   5        0.10        0.46      4.07 o 
   2  21   5       33.61       32.96      6.45 o 
  -2  22   5       26.68       28.65      4.40 o 
  -1  22   5       74.40       80.70      9.22 o 
   0  22   5      108.11      104.64      8.84 o 
  -8   0   6       76.81       80.74      6.84 o 
  -6   0   6      214.44      219.57      8.22 o 
  -4   0   6        6.61        4.47      1.13 o 
  -2   0   6     3566.47     3656.61     21.12 o 
   0   0   6      592.16      615.61     11.29 o 
   2   0   6     1247.94     1190.35     18.28 o 
   4   0   6     6827.67     6726.53     69.91 o 
   6   0   6        7.50        8.30      4.15 o 
  -9   1   6      135.64      147.02      7.68 o 
  -8   1   6      239.14      227.74      7.03 o 
  -7   1   6        9.18       13.29      2.39 o 
  -6   1   6        0.90       -1.41      1.78 o 
  -5   1   6       73.93       73.02      2.19 o 
  -4   1   6      419.51      407.16      3.93 o 
  -3   1   6      311.34      307.83      2.81 o 
  -2   1   6     2487.64     2475.06     11.69 o 
  -1   1   6     2382.48     2327.47     11.26 o 
   0   1   6     4544.75     4852.03     45.44 o 
   1   1   6       48.78       50.09      2.47 o 
   2   1   6      223.87      225.87      7.38 o 
   3   1   6       56.67       52.50      2.99 o 
   4   1   6        7.84       15.01      2.87 o 
   5   1   6      144.60      134.21      5.21 o 
   6   1   6       15.35       18.02      3.15 o 
   7   1   6       52.17       54.05      4.58 o 
  -9   2   6        4.15        4.80      2.57 o 
  -8   2   6      194.04      193.13     10.45 o 
  -7   2   6       32.23       30.73      3.30 o 
  -6   2   6      225.52      237.56      4.87 o 
  -5   2   6      240.64      243.76      3.76 o 
  -4   2   6      308.08      305.05      3.90 o 
  -3   2   6       60.85       59.36      1.33 o 
  -2   2   6       60.61       83.38      1.66 o 
  -1   2   6        0.65        0.40      0.71 o 
   0   2   6      757.81      670.15      6.97 o 
   1   2   6      630.92      642.40      8.61 o 
   2   2   6      583.24      571.79      8.44 o 
   3   2   6      199.89      189.28      5.07 o 
   4   2   6     3068.88     2994.76     71.03 o 
   5   2   6      159.20      153.75      5.40 o 
   6   2   6       35.62       29.57      3.55 o 
   7   2   6       76.54       67.59     13.52 o 
  -9   3   6        0.15        0.10      2.36 o 
  -8   3   6      113.06      120.37      8.18 o 
  -7   3   6        9.57        7.19      2.55 o 
  -6   3   6        0.60       -0.88      3.47 o 
  -5   3   6       95.69       99.15      2.59 o 
  -4   3   6       98.82      108.39      2.09 o 
  -3   3   6      225.66      236.46      2.84 o 
  -2   3   6      287.75      307.02      3.12 o 
  -1   3   6      163.38      172.36      2.54 o 
   0   3   6       33.19       38.30      1.86 o 
   1   3   6      124.49       91.97      3.26 o 
   2   3   6        3.18        1.19      1.61 o 
   3   3   6     1063.36     1082.26     15.71 o 
   4   3   6      259.40      249.38      6.34 o 
   5   3   6       85.94       92.24      6.58 o 
   6   3   6       10.48        8.97      2.25 o 
   7   3   6        5.01        3.99      2.92 o 
  -9   4   6        0.26       -1.04      2.48 o 
  -8   4   6       81.85       91.33      5.22 o 
  -7   4   6      131.68      147.22      5.27 o 
  -6   4   6     1743.88     1699.97     23.63 o 
  -5   4   6     1667.01     1562.80     11.24 o 
  -4   4   6      111.55       94.91      2.37 o 
  -3   4   6      876.00      876.61      6.04 o 
  -2   4   6      114.29      108.67      2.51 o 
  -1   4   6      532.90      561.13      6.35 o 
   0   4   6      292.65      366.67      7.64 o 
   1   4   6     1377.22     1385.08     11.57 o 
   2   4   6     1295.08     1224.96     13.49 o 
   3   4   6      517.83      527.43      8.64 o 
   4   4   6      302.11      270.64      7.57 o 
   5   4   6       53.02       52.88      3.16 o 
   6   4   6        7.86        8.75      2.96 o 
   7   4   6      108.50      104.53      9.80 o 
  -9   5   6      175.32      190.71      6.98 o 
  -8   5   6        6.73        4.96      2.61 o 
  -7   5   6        1.70        1.78      1.92 o 
  -6   5   6       62.48       67.32      2.92 o 
  -5   5   6        6.81        4.64      1.28 o 
  -4   5   6      109.47      122.83      3.63 o 
  -3   5   6     1860.03     1765.90     11.80 o 
  -2   5   6     3505.05     3618.25     26.27 o 
  -1   5   6      727.26      748.84      8.40 o 
   0   5   6       98.02       84.94      2.54 o 
   1   5   6        2.03        0.46      0.97 o 
   2   5   6      716.21      688.22     12.33 o 
   3   5   6      551.37      547.53      7.49 o 
   4   5   6      626.28      591.10      8.24 o 
   5   5   6       77.91       76.51      3.63 o 
   6   5   6        3.73        8.81      2.91 o 
   7   5   6       56.50       57.82      4.94 o 
  -9   6   6        0.41        1.69      2.50 o 
  -8   6   6        2.20        5.04      5.22 o 
  -7   6   6       10.66       12.48      2.07 o 
  -6   6   6       46.45       54.95      2.51 o 
  -5   6   6        2.39        4.28      1.91 o 
  -4   6   6       17.20       22.89      1.51 o 
  -3   6   6       36.45       36.86      1.62 o 
  -2   6   6      230.21      252.68      2.65 o 
  -1   6   6      361.77      392.34      6.65 o 
   0   6   6      377.66      350.42      5.11 o 
   1   6   6        0.03        1.66      1.04 o 
   2   6   6       35.77       45.37      2.39 o 
   3   6   6       67.38       67.23      2.89 o 
   4   6   6      166.05      151.17      4.44 o 
   5   6   6       91.03      108.74      4.04 o 
   6   6   6      181.96      202.87      9.07 o 
   7   6   6      115.86      119.35      6.51 o 
  -9   7   6        5.74        8.13      2.93 o 
  -8   7   6      336.83      358.61      8.67 o 
  -7   7   6        1.81        1.97      1.55 o 
  -6   7   6      109.00       98.21      3.28 o 
  -5   7   6       58.79       54.61      2.29 o 
  -4   7   6      289.36      294.31      4.29 o 
  -3   7   6       22.05       27.87      1.55 o 
  -2   7   6     3413.51     3461.17     39.71 o 
  -1   7   6      230.94      266.04      3.26 o 
   0   7   6      596.51      546.69      8.13 o 
   1   7   6       42.93       31.88      1.72 o 
   2   7   6      132.82      144.33      3.30 o 
   3   7   6      179.46      178.58      4.47 o 
   4   7   6      824.73      828.40     10.26 o 
   5   7   6       20.07       18.99      3.61 o 
   6   7   6      604.95      585.85     12.43 o 
   7   7   6        0.03       -1.47      3.20 o 
  -9   8   6        8.00        9.76      3.01 o 
  -8   8   6      118.96      124.05      9.95 o 
  -7   8   6        0.02        2.27      1.50 o 
  -6   8   6      129.50      139.17      3.59 o 
  -5   8   6      170.48      161.11      3.57 o 
  -4   8   6      252.87      250.17      4.06 o 
  -3   8   6       93.59       90.03      2.45 o 
  -2   8   6      768.00      819.37      7.91 o 
  -1   8   6       16.98       22.19      1.81 o 
   0   8   6       20.59       29.07      1.65 o 
   1   8   6       13.59       19.01      1.54 o 
   2   8   6       55.92       54.20      2.35 o 
   3   8   6      198.26      208.68      4.87 o 
   4   8   6        3.72        0.19      1.66 o 
   5   8   6       33.61       40.38      3.96 o 
   6   8   6      292.22      316.82     10.03 o 
   7   8   6       47.09       38.03      7.22 o 
  -9   9   6       41.57       37.98      4.05 o 
  -8   9   6        0.01        1.84      2.13 o 
  -7   9   6       15.89       19.08      3.15 o 
  -6   9   6       27.67       24.26      2.03 o 
  -5   9   6       13.56       17.62      1.72 o 
  -4   9   6        0.56        2.57      1.21 o 
  -3   9   6      834.70      840.79      8.15 o 
  -2   9   6      312.53      325.79      4.20 o 
  -1   9   6       11.60       12.54      1.38 o 
   0   9   6     1235.46     1200.39      9.66 o 
   1   9   6        3.86        5.64      1.27 o 
   2   9   6      282.89      282.86      5.57 o 
   3   9   6       44.97       37.41      2.63 o 
   4   9   6      281.52      269.56      7.71 o 
   5   9   6       32.88       29.67     10.76 o 
   6   9   6       10.16        3.60      3.10 o 
   7   9   6        0.84        9.30      4.92 o 
  -8  10   6        1.65        3.66      1.95 o 
  -7  10   6      271.88      277.32      9.96 o 
  -6  10   6      132.30      123.85      3.53 o 
  -5  10   6      743.81      738.69      7.90 o 
  -4  10   6      299.18      289.46      4.61 o 
  -3  10   6      848.47      836.36     21.25 o 
  -2  10   6        0.78       -0.58      1.47 o 
  -1  10   6      613.76      592.60      6.23 o 
   0  10   6        2.47        0.69      1.10 o 
   1  10   6      991.44      956.24     10.67 o 
   2  10   6      275.99      276.86      4.79 o 
   3  10   6      449.88      472.74      7.59 o 
   4  10   6      108.08       91.11      5.01 o 
   5  10   6       11.67       12.94      3.26 o 
   6  10   6        7.48        6.19      3.13 o 
  -8  11   6       57.28       61.43      3.36 o 
  -7  11   6        4.68        7.08      1.88 o 
  -6  11   6       53.44       44.77      2.67 o 
  -5  11   6       65.58       66.34      2.77 o 
  -4  11   6       32.30       30.65      2.09 o 
  -3  11   6        3.11        2.48      1.61 o 
  -2  11   6        0.88        0.58      2.57 o 
  -1  11   6      619.75      594.92     17.44 o 
   0  11   6     1067.47     1053.96     14.20 o 
   1  11   6      616.06      577.69      6.89 o 
   2  11   6        1.53        0.81      1.39 o 
   3  11   6       24.40       26.21      2.57 o 
   4  11   6        2.94       -2.03      2.03 o 
   5  11   6      186.38      191.32      7.39 o 
   6  11   6       18.27       10.17      5.30 o 
  -8  12   6       36.60       38.95      3.59 o 
  -7  12   6        4.99        3.31      1.85 o 
  -6  12   6      342.29      347.91      5.88 o 
  -5  12   6        7.84        7.00      1.67 o 
  -4  12   6      274.65      254.48      6.69 o 
  -3  12   6       98.40       95.11      9.87 o 
  -2  12   6      199.32      192.82     18.02 o 
  -1  12   6      520.35      530.08     12.88 o 
   0  12   6     2179.51     2189.35     23.40 o 
   1  12   6      336.30      354.48      5.64 o 
   2  12   6      127.45      136.81      3.68 o 
   3  12   6        0.12       -0.36      1.41 o 
   4  12   6      225.40      226.87      7.71 o 
   5  12   6       16.65       24.87      6.72 o 
   6  12   6        9.27        4.46      4.53 o 
  -8  13   6      105.27      116.12      6.32 o 
  -7  13   6        1.58       -2.12      2.12 o 
  -6  13   6       10.61        7.16      2.16 o 
  -5  13   6        7.32        5.62      3.38 o 
  -4  13   6       38.15       49.33      4.19 o 
  -3  13   6      170.74      154.23      6.03 o 
  -2  13   6     2433.46     2447.29     77.25 o 
  -1  13   6       14.51       19.76      2.32 o 
   0  13   6      173.34      172.47      4.03 o 
   1  13   6      776.84      784.04     11.94 o 
   2  13   6       35.61       39.81      2.52 o 
   3  13   6       52.14       58.90      3.50 o 
   4  13   6       26.38       29.08      3.88 o 
   5  13   6       10.57        3.91      2.84 o 
   6  13   6      103.93      108.94      9.68 o 
  -7  14   6        6.05        8.69      3.33 o 
  -6  14   6       24.12       24.35      2.74 o 
  -5  14   6      167.02      164.82      5.18 o 
  -4  14   6       50.70       52.31      4.26 o 
  -3  14   6      193.01      190.55     10.87 o 
  -2  14   6      170.60      161.43      6.19 o 
  -1  14   6       97.44       99.01      4.91 o 
   0  14   6      125.21      113.56      3.39 o 
   1  14   6       19.12       29.07      2.79 o 
   2  14   6       12.37       10.22      1.92 o 
   3  14   6       74.21       77.25      4.02 o 
   4  14   6      117.52      120.17      8.26 o 
   5  14   6       27.91       25.13      4.15 o 
  -7  15   6        6.37       11.29      3.37 o 
  -6  15   6        5.39        4.30      2.52 o 
  -5  15   6       47.65       47.28      4.37 o 
  -4  15   6      103.12       90.80      7.18 o 
  -3  15   6       14.90       14.52      3.11 o 
  -2  15   6      127.82      120.55      5.35 o 
  -1  15   6      380.43      380.19     18.78 o 
   0  15   6       89.12       91.27      4.15 o 
   1  15   6      375.00      365.46      6.08 o 
   2  15   6        2.73        5.78      1.79 o 
   3  15   6       39.34       44.49      3.38 o 
   4  15   6       88.75       97.68     11.26 o 
   5  15   6      230.64      248.76     12.98 o 
  -6  16   6      359.78      397.67     10.97 o 
  -5  16   6       11.97        6.17      2.99 o 
  -4  16   6       19.72       24.14      3.53 o 
  -3  16   6       39.43       36.68      3.88 o 
  -2  16   6      217.32      223.73      7.31 o 
  -1  16   6       47.18       48.74      4.10 o 
   0  16   6      740.29      751.44     16.15 o 
   1  16   6       53.64       66.27      3.20 o 
   2  16   6      218.63      221.13      5.87 o 
   3  16   6      172.02      175.41      5.63 o 
   4  16   6       64.93       64.05      5.21 o 
   5  16   6       16.02       12.98      5.53 o 
  -6  17   6        0.02        6.76      4.84 o 
  -5  17   6        0.01       -0.30      4.42 o 
  -4  17   6        0.11        2.12      2.70 o 
  -3  17   6        9.91        7.06      2.89 o 
  -2  17   6       80.09       76.75      5.00 o 
  -1  17   6       10.18       10.07      6.53 o 
   0  17   6       20.38       16.71      3.31 o 
   1  17   6      117.50      118.11      4.16 o 
   2  17   6        5.30        4.76      2.27 o 
   3  17   6      403.03      445.04      8.81 o 
   4  17   6       12.15       11.31      7.95 o 
  -5  18   6      116.78      114.21     15.13 o 
  -4  18   6      107.36       99.78      6.14 o 
  -3  18   6        0.11       -2.61      2.61 o 
  -2  18   6       35.59       36.10      4.13 o 
  -1  18   6       66.45       70.76      5.61 o 
   0  18   6       15.43       17.52      3.12 o 
   1  18   6      101.79      103.98     12.56 o 
   2  18   6      133.26      135.50      5.14 o 
   3  18   6        2.28        0.89      2.39 o 
   4  18   6      189.30      206.89     12.06 o 
  -5  19   6       59.60       66.69      8.07 o 
  -4  19   6        1.26        3.59      3.08 o 
  -3  19   6      120.73      131.17      6.65 o 
  -2  19   6       38.15       34.20      6.91 o 
  -1  19   6      150.13      164.82      7.07 o 
   0  19   6       37.04       33.31      6.38 o 
   1  19   6       13.05        9.22      4.53 o 
   2  19   6       29.09       25.18      3.02 o 
   3  19   6       21.94       17.97      4.61 o 
  -4  20   6       15.53       10.53      5.22 o 
  -3  20   6        0.16        4.59      3.33 o 
  -2  20   6       24.64       23.82      4.04 o 
  -1  20   6       24.61       21.78      3.88 o 
   0  20   6        0.51        1.96      2.90 o 
   1  20   6        0.32       -1.92      4.15 o 
   2  20   6        1.86        2.37      3.00 o 
  -3  21   6       26.64       21.05      5.84 o 
  -2  21   6      111.42      123.31     17.29 o 
  -1  21   6       46.35       44.73      4.62 o 
   0  21   6      227.91      242.62     12.29 o 
   1  21   6       55.65       51.09      6.84 o 
  -9   0   7        1.61       -0.46      3.38 o 
  -7   0   7      167.59      157.49      7.76 o 
  -5   0   7      652.19      650.46     20.67 o 
  -3   0   7      194.47      238.84      3.71 o 
  -1   0   7      117.18      120.84      3.14 o 
   1   0   7     1748.36     1759.25     24.05 o 
   3   0   7      572.76      567.90     13.29 o 
   5   0   7      183.12      173.17      8.30 o 
   7   0   7       31.38       39.76      4.27 o 
  -9   1   7       50.69       49.19      4.20 o 
  -8   1   7      499.60      506.52     13.87 o 
  -7   1   7      358.30      348.10      7.88 o 
  -6   1   7      208.64      214.53      5.76 o 
  -5   1   7       33.48       34.70      2.07 o 
  -4   1   7       15.13       14.14      1.10 o 
  -3   1   7        1.47        2.40      0.75 o 
  -2   1   7     1080.71     1219.40      7.41 o 
  -1   1   7      857.91      816.86      6.44 o 
   0   1   7     2094.62     2116.34     38.11 o 
   1   1   7     1011.91     1044.90     12.87 o 
   2   1   7     1208.23     1163.55     25.54 o 
   3   1   7      301.14      295.61      6.87 o 
   4   1   7      785.19      746.99     11.57 o 
   5   1   7       23.43       10.80      2.56 o 
   6   1   7      137.85      123.11      8.37 o 
   7   1   7       58.17       69.03      5.24 o 
  -9   2   7       66.64       78.85      4.91 o 
  -8   2   7       25.23       20.95      4.53 o 
  -7   2   7      143.54      134.33      5.19 o 
  -6   2   7       92.37       76.90      3.88 o 
  -5   2   7      320.73      287.09      4.15 o 
  -4   2   7      197.07      208.32      2.91 o 
  -3   2   7     2844.37     2853.65     17.06 o 
  -2   2   7     1550.08     1661.55      9.24 o 
  -1   2   7      464.85      436.74      4.42 o 
   0   2   7       21.83       39.82      2.47 o 
   1   2   7      141.13      144.56      4.21 o 
   2   2   7      522.02      525.71      9.03 o 
   3   2   7       96.87      102.02      4.31 o 
   4   2   7      125.80      123.47      5.02 o 
   5   2   7       98.65       96.58      4.69 o 
   6   2   7       19.12       18.82      2.70 o 
   7   2   7        1.12       -1.47      2.96 o 
  -9   3   7       30.43       23.27      3.55 o 
  -8   3   7       74.87       68.53     11.49 o 
  -7   3   7        9.50        8.62      2.41 o 
  -6   3   7      110.91       98.90      3.46 o 
  -5   3   7       21.87       22.72      2.57 o 
  -4   3   7      515.09      504.28      5.05 o 
  -3   3   7       57.47       43.78      1.52 o 
  -2   3   7     1924.57     2056.16     10.87 o 
  -1   3   7       26.41       30.42      1.40 o 
   0   3   7       53.55       74.54      2.53 o 
   1   3   7      265.75      283.69      9.26 o 
   2   3   7      539.36      503.58      8.42 o 
   3   3   7      195.82      204.43      5.75 o 
   4   3   7     2162.77     2094.17     52.78 o 
   5   3   7       16.59       15.45      3.46 o 
   6   3   7      184.50      181.91      5.45 o 
   7   3   7        0.68       -2.73      2.73 o 
  -9   4   7       37.63       28.54      3.53 o 
  -8   4   7      147.93      134.78      5.68 o 
  -7   4   7       47.39       48.82      3.47 o 
  -6   4   7      192.94      203.00      4.66 o 
  -5   4   7      185.41      190.34      3.89 o 
  -4   4   7      696.87      662.50      8.89 o 
  -3   4   7       38.13       38.31      1.46 o 
  -2   4   7     1038.40     1044.55      6.87 o 
  -1   4   7       36.31       40.32      1.50 o 
   0   4   7      294.44      322.61      5.05 o 
   1   4   7       21.76       24.92      2.27 o 
   2   4   7      138.21      118.46      8.68 o 
   3   4   7       38.20       35.57      3.23 o 
   4   4   7       54.00       53.33      3.75 o 
   5   4   7       61.79       68.11      3.62 o 
   6   4   7       15.49       11.07      3.11 o 
   7   4   7       12.21        8.75      3.49 o 
  -9   5   7        6.27       10.56      2.94 o 
  -8   5   7      756.05      725.69     12.52 o 
  -7   5   7        6.56        5.74      2.10 o 
  -6   5   7        9.16        7.74      1.55 o 
  -5   5   7      257.15      280.30      6.17 o 
  -4   5   7       74.05       69.42      2.27 o 
  -3   5   7      682.49      687.92      5.48 o 
  -2   5   7      423.46      410.99      4.01 o 
  -1   5   7        2.49        2.90      0.86 o 
   0   5   7      396.05      374.66      5.56 o 
   1   5   7      115.01      114.42      3.28 o 
   2   5   7      124.57      109.77      4.08 o 
   3   5   7      201.52      185.50      5.45 o 
   4   5   7       77.80       89.57      3.58 o 
   5   5   7      390.46      371.36      7.19 o 
   6   5   7       32.49       31.62      6.07 o 
   7   5   7       22.28       23.12      4.13 o 
  -9   6   7        0.49       -0.29      2.55 o 
  -8   6   7      127.55      116.10      5.45 o 
  -7   6   7       35.28       36.03      4.20 o 
  -6   6   7      176.68      158.11      3.68 o 
  -5   6   7      248.80      242.37      4.46 o 
  -4   6   7      191.69      202.00      3.56 o 
  -3   6   7       20.34       24.21      1.33 o 
  -2   6   7     1928.45     2013.32     12.46 o 
  -1   6   7       87.92       76.93      1.95 o 
   0   6   7      641.28      549.61      6.99 o 
   1   6   7     1042.47      989.41     16.78 o 
   2   6   7      462.83      425.98      7.94 o 
   3   6   7      414.63      413.41      6.88 o 
   4   6   7       85.80       84.78      3.68 o 
   5   6   7        0.02       -1.80      1.80 o 
   6   6   7       86.17       85.35      5.64 o 
   7   6   7       69.04       63.07      7.84 o 
  -9   7   7       84.12       79.25      5.01 o 
  -8   7   7       83.09       76.22      4.92 o 
  -7   7   7       28.82       38.80      2.81 o 
  -6   7   7       23.10       22.88      2.03 o 
  -5   7   7      757.26      710.48     14.11 o 
  -4   7   7        2.67        4.61      1.21 o 
  -3   7   7       87.93       84.08      2.43 o 
  -2   7   7      105.59      114.98      2.57 o 
  -1   7   7      533.27      538.52      5.82 o 
   0   7   7        0.26        0.89      1.05 o 
   1   7   7      555.02      543.27      6.36 o 
   2   7   7       51.27       51.20      2.77 o 
   3   7   7       58.72       75.28      3.28 o 
   4   7   7      139.42      127.09      4.27 o 
   5   7   7       32.42       29.88     10.10 o 
   6   7   7        0.02       -2.50      2.55 o 
   7   7   7       16.84       17.52      5.92 o 
  -9   8   7        7.54       12.31      4.03 o 
  -8   8   7       35.11       30.06      4.19 o 
  -7   8   7        3.45        4.48      1.82 o 
  -6   8   7      196.23      196.98      4.23 o 
  -5   8   7      175.54      166.92      3.77 o 
  -4   8   7       61.41       61.94      2.96 o 
  -3   8   7      758.56      746.40      7.11 o 
  -2   8   7      281.28      287.69      5.47 o 
  -1   8   7       88.33       97.45      2.67 o 
   0   8   7      457.01      430.96      5.47 o 
   1   8   7      101.00      107.15      3.38 o 
   2   8   7      278.57      230.03      5.05 o 
   3   8   7      669.27      688.85      9.32 o 
   4   8   7      124.27      111.04      4.21 o 
   5   8   7      113.09      116.01      5.84 o 
   6   8   7      113.27      131.77      6.70 o 
  -8   9   7       24.12       31.96      2.92 o 
  -7   9   7       25.37       24.05      2.21 o 
  -6   9   7      218.00      223.35      4.57 o 
  -5   9   7       23.41       27.29      2.05 o 
  -4   9   7       10.91        9.66      1.60 o 
  -3   9   7      625.24      651.12      7.97 o 
  -2   9   7     1015.28     1008.72     13.51 o 
  -1   9   7       81.75       80.85      2.56 o 
   0   9   7      664.16      674.53     10.37 o 
   1   9   7      144.47      127.29      3.29 o 
   2   9   7      132.69      161.01      3.82 o 
   3   9   7        3.07        7.68      1.92 o 
   4   9   7       22.04       19.61      2.45 o 
   5   9   7      536.14      548.91     12.17 o 
   6   9   7        2.63        4.80      6.30 o 
  -8  10   7       21.83       22.26      4.27 o 
  -7  10   7        2.95        1.78      1.72 o 
  -6  10   7      117.06      119.79      3.56 o 
  -5  10   7      104.44      106.50      3.26 o 
  -4  10   7      909.73      916.15     13.81 o 
  -3  10   7      251.62      251.50      6.78 o 
  -2  10   7     2726.22     2647.62     56.24 o 
  -1  10   7      571.95      577.40      7.61 o 
   0  10   7      106.09      120.45      3.14 o 
   1  10   7      148.69      134.87      4.03 o 
   2  10   7        0.26       -0.18      1.38 o 
   3  10   7      237.69      236.35      8.37 o 
   4  10   7      299.42      279.40      8.42 o 
   5  10   7        0.11        2.25      7.07 o 
   6  10   7        8.63        4.30      4.92 o 
  -8  11   7       34.54       35.97      2.77 o 
  -7  11   7       92.63      102.42      3.64 o 
  -6  11   7       58.97       55.59      2.85 o 
  -5  11   7      129.23      122.05      6.76 o 
  -4  11   7      255.05      262.45      5.62 o 
  -3  11   7        2.25        1.47      3.42 o 
  -2  11   7      331.85      317.26      8.34 o 
  -1  11   7       49.79       61.98      3.02 o 
   0  11   7      415.35      400.54      6.95 o 
   1  11   7       64.28       71.09      2.81 o 
   2  11   7       70.34       82.57      4.71 o 
   3  11   7        2.26        3.04      1.97 o 
   4  11   7      103.44      119.19      5.91 o 
   5  11   7      270.83      263.20      8.83 o 
   6  11   7      310.50      284.03     13.98 o 
  -8  12   7        9.25       12.18      2.81 o 
  -7  12   7        4.79        5.33      2.27 o 
  -6  12   7       49.67       48.01      2.78 o 
  -5  12   7        9.34       14.54      1.93 o 
  -4  12   7        7.94        4.38      2.39 o 
  -3  12   7       42.43       41.21      3.58 o 
  -2  12   7      205.10      198.48      6.36 o 
  -1  12   7       82.08       78.67      3.40 o 
   0  12   7       34.97       42.70      2.38 o 
   1  12   7       27.09       27.63      2.18 o 
   2  12   7      253.84      261.32      5.13 o 
   3  12   7       56.33       62.34      6.04 o 
   4  12   7       36.83       33.07      3.88 o 
   5  12   7       23.82       20.28      3.54 o 
   6  12   7       55.99       58.23      8.22 o 
  -7  13   7      269.37      264.81      5.71 o 
  -6  13   7      213.31      213.98      5.58 o 
  -5  13   7       12.20       11.24      2.93 o 
  -4  13   7       49.69       51.33      4.28 o 
  -3  13   7       58.96       56.44      4.29 o 
  -2  13   7      616.26      618.13     28.35 o 
  -1  13   7     1301.68     1313.95     17.75 o 
   0  13   7      208.26      206.90      4.40 o 
   1  13   7       35.42       26.48      2.21 o 
   2  13   7      431.12      429.84      6.69 o 
   3  13   7       10.20       10.02      2.93 o 
   4  13   7       16.96       19.50      5.26 o 
   5  13   7       17.76       13.48      3.69 o 
  -7  14   7        0.05        1.03      2.01 o 
  -6  14   7        7.62        6.86      2.50 o 
  -5  14   7      135.69      129.53     15.33 o 
  -4  14   7       69.33       61.52      4.63 o 
  -3  14   7        9.94       10.92      3.30 o 
  -2  14   7      157.72      161.71     11.02 o 
  -1  14   7      482.02      506.79     14.75 o 
   0  14   7       39.82       36.73      3.17 o 
   1  14   7      786.22      805.87      9.13 o 
   2  14   7       28.58       25.06      2.38 o 
   3  14   7       38.50       43.28      3.59 o 
   4  14   7       57.34       59.98      5.15 o 
   5  14   7       87.54      110.17      9.83 o 
  -7  15   7        0.75        3.68      2.97 o 
  -6  15   7      145.04      132.75      6.63 o 
  -5  15   7        4.01        3.22      2.85 o 
  -4  15   7      188.04      188.92      7.12 o 
  -3  15   7      141.94      147.57      8.26 o 
  -2  15   7        0.10        1.19      2.39 o 
  -1  15   7       12.47        6.74      3.38 o 
   0  15   7       93.92      101.95      4.67 o 
   1  15   7        4.49        4.67      1.82 o 
   2  15   7      172.27      186.75      4.74 o 
   3  15   7      115.88      117.29      4.86 o 
   4  15   7       84.56       79.69     12.87 o 
   5  15   7       55.80       58.85      8.22 o 
  -6  16   7       20.68       18.15      3.85 o 
  -5  16   7       56.56       58.52      5.07 o 
  -4  16   7       32.46       27.58      3.88 o 
  -3  16   7        6.29        3.73      2.93 o 
  -2  16   7        1.39        0.42      2.31 o 
  -1  16   7      910.47      903.09     28.31 o 
   0  16   7      216.99      224.44      7.49 o 
   1  16   7      111.60      103.50      3.77 o 
   2  16   7      109.03      114.22      4.66 o 
   3  16   7        9.71        7.41      2.60 o 
   4  16   7       91.41       97.42      9.30 o 
  -6  17   7        0.64       -2.61      4.30 o 
  -5  17   7       22.45       20.01      5.84 o 
  -4  17   7      150.69      150.93      6.90 o 
  -3  17   7      353.84      346.80     15.25 o 
  -2  17   7       19.97       23.31      3.55 o 
  -1  17   7      112.87      125.68      6.06 o 
   0  17   7        2.72        3.08      4.76 o 
   1  17   7        0.15        1.37      2.19 o 
   2  17   7      205.66      217.86      6.30 o 
   3  17   7       21.19       17.43      5.25 o 
   4  17   7      254.43      296.86     13.98 o 
  -5  18   7       57.01       53.09      7.30 o 
  -4  18   7       13.38       15.12      6.91 o 
  -3  18   7       78.63       95.47      6.91 o 
  -2  18   7      167.68      167.51      7.11 o 
  -1  18   7       35.64       26.86      8.03 o 
   0  18   7       37.47       31.50      4.13 o 
   1  18   7      205.60      214.46      7.91 o 
   2  18   7       44.37       52.69      3.84 o 
   3  18   7        1.29        0.70      2.64 o 
  -4  19   7       21.12       19.13      5.76 o 
  -3  19   7        1.72       -0.14      3.06 o 
  -2  19   7       37.92       24.75      4.00 o 
  -1  19   7      106.56      107.45     14.79 o 
   0  19   7      191.07      182.31     10.29 o 
   1  19   7       17.80        9.76      4.84 o 
   2  19   7       34.97       38.19      4.34 o 
  -3  20   7        0.01       -3.53      4.15 o 
  -2  20   7      132.45      125.11      6.65 o 
  -1  20   7        2.36        1.01      3.05 o 
   0  20   7       77.32       80.19      8.64 o 
   1  20   7      163.65      171.17     10.22 o 
  -2  21   7        9.23       10.37      5.30 o 
  -1  21   7       16.17       11.83      3.67 o 
   0  21   7       13.09       10.91      4.76 o 
  -8   0   8        9.53        7.91      4.07 o 
  -6   0   8      304.42      295.63      9.53 o 
  -4   0   8     1996.57     1939.09     17.65 o 
  -2   0   8       64.14       63.67      2.20 o 
   0   0   8       14.23       24.35      3.15 o 
   2   0   8    11768.30    11536.17    110.32 o 
   4   0   8      268.65      272.89     10.22 o 
   6   0   8      128.24      119.39      8.07 o 
  -9   1   8        1.50       -0.04      2.42 o 
  -8   1   8      149.99      148.16      6.03 o 
  -7   1   8       23.86       20.01      2.66 o 
  -6   1   8      155.00      149.66      4.97 o 
  -5   1   8      115.81      112.70      3.26 o 
  -4   1   8       84.02       74.54      2.18 o 
  -3   1   8      868.12      828.99      5.56 o 
  -2   1   8        0.63        0.06      0.77 o 
  -1   1   8        3.69        8.24      3.53 o 
   0   1   8      122.58      100.33      5.76 o 
   1   1   8        2.16        3.09      1.57 o 
   2   1   8       54.88       52.66      3.75 o 
   3   1   8       89.40       92.75      4.99 o 
   4   1   8      493.54      467.99      9.40 o 
   5   1   8       14.02        9.20      2.69 o 
   6   1   8       45.24       45.22      5.30 o 
   7   1   8        8.51       10.28      3.53 o 
  -9   2   8       16.75       18.31      3.31 o 
  -8   2   8      174.63      181.80      6.41 o 
  -7   2   8       37.36       30.25      3.01 o 
  -6   2   8        4.11        2.30      1.68 o 
  -5   2   8      318.65      310.26      5.26 o 
  -4   2   8      229.16      242.46      3.30 o 
  -3   2   8      244.42      237.26      3.84 o 
  -2   2   8     1069.92     1071.41      7.16 o 
  -1   2   8       42.55       44.99      1.83 o 
   0   2   8      186.64      189.53     10.41 o 
   1   2   8      143.97      129.73      4.37 o 
   2   2   8     3255.01     3136.05     38.95 o 
   3   2   8      764.44      754.92     18.05 o 
   4   2   8      370.81      347.93     10.87 o 
   5   2   8       19.56       14.59      3.03 o 
   6   2   8       24.45       24.71      3.77 o 
   7   2   8        5.21        1.80      3.34 o 
  -9   3   8        0.08        0.19      2.77 o 
  -8   3   8        5.26        4.94      2.92 o 
  -7   3   8      260.85      278.16      8.68 o 
  -6   3   8        6.85        5.37      1.61 o 
  -5   3   8       39.56       38.27      1.91 o 
  -4   3   8      456.31      469.46      4.68 o 
  -3   3   8      265.95      269.26      3.39 o 
  -2   3   8        0.37        4.34      0.92 o 
  -1   3   8      774.73      734.32      7.65 o 
   0   3   8      394.24      379.35     12.25 o 
   1   3   8     1102.41     1125.97     19.21 o 
   2   3   8      542.94      544.99      9.31 o 
   3   3   8       17.87       26.74      7.22 o 
   4   3   8      878.79      872.21     13.15 o 
   5   3   8      133.58      139.42      5.72 o 
   6   3   8      102.35       89.44      5.59 o 
  -9   4   8       74.09       95.03      5.72 o 
  -8   4   8      103.66      112.48      5.47 o 
  -7   4   8       36.70       36.17      3.26 o 
  -6   4   8       71.11       71.94      3.10 o 
  -5   4   8        0.16       -1.16      1.16 o 
  -4   4   8       10.97        8.12      1.30 o 
  -3   4   8     1166.38     1182.66     13.81 o 
  -2   4   8       78.17       73.36      1.92 o 
  -1   4   8       82.59       63.72      1.95 o 
   0   4   8       26.15       21.15      1.86 o 
   1   4   8        1.85        2.17      1.59 o 
   2   4   8      675.19      608.16     14.52 o 
   3   4   8      134.04      136.41      7.26 o 
   4   4   8       10.99        7.85      2.59 o 
   5   4   8       48.76       50.54      3.45 o 
   6   4   8       20.89       28.02      4.02 o 
  -9   5   8        2.68        1.32      2.39 o 
  -8   5   8        9.41       15.62      3.46 o 
  -7   5   8       38.38       35.99      3.42 o 
  -6   5   8        1.39        2.59      1.61 o 
  -5   5   8      870.11      810.64     12.84 o 
  -4   5   8      669.93      682.81     13.01 o 
  -3   5   8       28.30       31.81      1.54 o 
  -2   5   8      751.57      712.72      7.52 o 
  -1   5   8        2.40        1.99      0.96 o 
   0   5   8     2645.56     2747.67     23.26 o 
   1   5   8      449.60      447.85      9.72 o 
   2   5   8      118.87      121.30      4.63 o 
   3   5   8      151.02      153.19      7.76 o 
   4   5   8        7.74        7.85      2.54 o 
   5   5   8        1.11        3.61      2.15 o 
   6   5   8      165.95      179.64      7.41 o 
  -9   6   8       15.44        9.19      3.09 o 
  -8   6   8       34.41       45.52      4.00 o 
  -7   6   8      258.38      244.90      5.72 o 
  -6   6   8        4.34        6.07      2.30 o 
  -5   6   8      189.13      165.97      3.60 o 
  -4   6   8        2.43        0.15      1.29 o 
  -3   6   8      434.73      440.08      4.75 o 
  -2   6   8     1093.69     1124.30      8.67 o 
  -1   6   8      152.65      160.09      3.87 o 
   0   6   8      142.98      138.87      3.74 o 
   1   6   8      373.04      372.57     11.00 o 
   2   6   8      403.13      342.16      7.49 o 
   3   6   8      456.57      476.82     10.89 o 
   4   6   8      364.46      366.06     10.60 o 
   5   6   8       74.82       71.81      7.12 o 
   6   6   8       40.09       37.54      7.41 o 
  -9   7   8        3.35        1.29      2.58 o 
  -8   7   8       11.45       12.61      2.92 o 
  -7   7   8        6.42        4.91      1.93 o 
  -6   7   8      102.64      121.30      3.41 o 
  -5   7   8        1.90        0.82      1.44 o 
  -4   7   8     1126.62     1085.40     18.66 o 
  -3   7   8      129.16      131.57      3.01 o 
  -2   7   8      160.28      180.10      3.30 o 
  -1   7   8        1.08        1.87      1.82 o 
   0   7   8        0.70        1.32      1.44 o 
   1   7   8       66.15       71.49      2.68 o 
   2   7   8      527.52      492.62      7.64 o 
   3   7   8        0.45        2.16      1.81 o 
   4   7   8      117.14      111.29      4.28 o 
   5   7   8        4.40        4.76      2.94 o 
   6   7   8        0.11       -2.93      2.93 o 
  -8   8   8        0.25       -1.53      2.17 o 
  -7   8   8       21.26       25.91      3.85 o 
  -6   8   8       57.00       50.51      2.60 o 
  -5   8   8      515.01      513.41      7.14 o 
  -4   8   8      798.95      792.06     12.51 o 
  -3   8   8      120.38      121.34      3.52 o 
  -2   8   8       24.46       30.95      3.04 o 
  -1   8   8        4.91        7.74      1.38 o 
   0   8   8        3.39        5.29      1.83 o 
   1   8   8      408.43      406.76      6.95 o 
   2   8   8        4.52        2.06      1.50 o 
   3   8   8      164.49      179.65      8.23 o 
   4   8   8      535.08      522.28      8.78 o 
   5   8   8      122.99      113.00     15.75 o 
   6   8   8       11.93       15.44      5.30 o 
  -8   9   8       33.21       30.80      3.47 o 
  -7   9   8       22.35       23.19      2.35 o 
  -6   9   8       15.33       11.07      1.84 o 
  -5   9   8      196.22      197.56      4.19 o 
  -4   9   8      392.66      402.48     10.62 o 
  -3   9   8      373.77      381.00     15.63 o 
  -2   9   8     3165.55     3077.16     86.30 o 
  -1   9   8        0.12       -0.49      1.48 o 
   0   9   8      482.12      483.81      7.59 o 
   1   9   8      108.71      102.58      3.17 o 
   2   9   8       23.00       23.47      2.35 o 
   3   9   8       64.32       56.93      3.84 o 
   4   9   8      149.64      159.89      5.21 o 
   5   9   8       11.29       10.61      3.39 o 
   6   9   8      335.10      371.84     15.90 o 
  -8  10   8       76.63       78.62      4.10 o 
  -7  10   8      121.88      118.88      3.90 o 
  -6  10   8      116.09      123.36      3.73 o 
  -5  10   8       11.74        9.94      1.69 o 
  -4  10   8        8.35        9.38      1.67 o 
  -3  10   8      587.77      596.01     10.72 o 
  -2  10   8      230.29      232.87      6.73 o 
  -1  10   8        0.66       -1.43      1.43 o 
   0  10   8        1.86        4.85      2.65 o 
   1  10   8       16.44       30.88      2.42 o 
   2  10   8        2.75       -0.30      1.48 o 
   3  10   8        6.74        6.89      2.17 o 
   4  10   8      154.53      161.66     12.87 o 
   5  10   8        3.43        2.58      2.84 o 
   6  10   8        1.01       -1.38      4.84 o 
  -8  11   8        5.61        8.87      2.44 o 
  -7  11   8       66.12       64.83      3.32 o 
  -6  11   8       26.85       23.23      2.35 o 
  -5  11   8        0.10        0.29      1.74 o 
  -4  11   8      352.96      345.83      8.62 o 
  -3  11   8      415.95      386.89     27.23 o 
  -2  11   8       45.38       47.76      3.72 o 
  -1  11   8     1821.07     1783.76     37.36 o 
   0  11   8       46.79       45.44      2.43 o 
   1  11   8        0.57       -0.14      1.44 o 
   2  11   8       10.16       12.02      1.83 o 
   3  11   8       50.87       45.82      3.28 o 
   4  11   8       46.80       47.82      4.45 o 
   5  11   8      237.67      245.04      8.68 o 
  -8  12   8       97.52      107.97      5.47 o 
  -7  12   8       28.30       26.61      2.60 o 
  -6  12   8       34.88       31.92      2.57 o 
  -5  12   8      215.65      206.64      7.16 o 
  -4  12   8       87.37       74.21      5.34 o 
  -3  12   8      109.72      107.33      5.02 o 
  -2  12   8       73.45       80.22      8.11 o 
  -1  12   8       59.14       66.29      6.26 o 
   0  12   8      429.24      411.02      7.21 o 
   1  12   8      248.75      255.38      5.04 o 
   2  12   8        7.45        3.27      1.69 o 
   3  12   8      575.68      603.30      9.72 o 
   4  12   8        9.81        1.56      4.72 o 
   5  12   8        8.75        7.22      4.84 o 
  -7  13   8        2.85        3.11      2.04 o 
  -6  13   8      173.94      178.59      5.51 o 
  -5  13   8       47.10       50.38      4.88 o 
  -4  13   8      300.05      284.79     11.79 o 
  -3  13   8       74.92       87.21      4.86 o 
  -2  13   8       12.46       10.03      2.96 o 
  -1  13   8      342.35      337.26     10.76 o 
   0  13   8      161.77      151.64      4.65 o 
   1  13   8       52.57       53.85      2.89 o 
   2  13   8        1.17        2.39      1.83 o 
   3  13   8        2.33        5.92      3.99 o 
   4  13   8        4.75        4.18      3.53 o 
   5  13   8       27.02       27.27      6.68 o 
  -7  14   8       11.74        6.94      3.23 o 
  -6  14   8       84.66       89.12      8.76 o 
  -5  14   8       60.46       63.62      5.02 o 
  -4  14   8      459.84      439.44     20.17 o 
  -3  14   8       49.67       47.39      6.72 o 
  -2  14   8       13.75       14.83      3.03 o 
  -1  14   8       32.36       26.98      3.37 o 
   0  14   8       14.06       15.79      2.41 o 
   1  14   8        7.02        6.62      1.87 o 
   2  14   8      502.96      530.75      9.08 o 
   3  14   8       30.03       42.05      3.54 o 
   4  14   8      379.63      390.60     10.81 o 
  -6  15   8       94.38       97.68     14.17 o 
  -5  15   8        0.03        1.97      5.07 o 
  -4  15   8       35.18       29.49      3.86 o 
  -3  15   8      210.52      211.83      8.57 o 
  -2  15   8       16.60       14.66      5.30 o 
  -1  15   8       36.96       38.56      3.99 o 
   0  15   8      303.54      289.56      8.34 o 
   1  15   8        4.33        4.32      2.13 o 
   2  15   8        6.11        7.94      2.06 o 
   3  15   8      222.82      227.59      9.87 o 
   4  15   8       23.20       27.35      5.92 o 
  -6  16   8        6.03        6.22      4.76 o 
  -5  16   8        8.03        5.11      3.07 o 
  -4  16   8       26.42       25.58      3.99 o 
  -3  16   8      167.93      164.11      7.45 o 
  -2  16   8      186.69      173.88      6.98 o 
  -1  16   8      136.97      120.22      5.92 o 
   0  16   8      419.43      399.88     13.06 o 
   1  16   8        8.11        5.82      1.99 o 
   2  16   8       17.06       16.03      2.70 o 
   3  16   8        0.05       -2.47      2.94 o 
  -5  17   8       13.82        5.22      5.22 o 
  -4  17   8        9.18        2.77      3.04 o 
  -3  17   8      188.10      184.94      8.91 o 
  -2  17   8       18.08        9.33      3.50 o 
  -1  17   8      204.57      232.52      7.99 o 
   0  17   8       75.19       73.79      5.21 o 
   1  17   8      514.57      540.24     11.68 o 
   2  17   8        0.23       -1.21      2.37 o 
   3  17   8      151.90      173.76     12.68 o 
  -5  18   8      187.45      158.95     10.83 o 
  -4  18   8       28.59       25.34      4.09 o 
  -3  18   8        0.32       -2.95      5.42 o 
  -2  18   8       81.25       67.02      5.24 o 
  -1  18   8       35.39       34.59      4.24 o 
   0  18   8        0.21       -1.09      5.07 o 
   1  18   8      131.68      159.88      9.83 o 
   2  18   8      128.04      131.69      6.57 o 
  -4  19   8       18.10       21.82      6.53 o 
  -3  19   8       33.36       29.35      6.07 o 
  -2  19   8       76.72       74.29      5.54 o 
  -1  19   8        0.50        3.17      3.10 o 
   0  19   8       52.30       59.12      5.45 o 
   1  19   8       16.76        9.76      4.46 o 
  -3  20   8       35.10       43.56      6.99 o 
  -2  20   8       28.82       11.52      5.53 o 
  -1  20   8       28.45       30.40      4.24 o 
   0  20   8       90.99       66.91      5.49 o 
  -9   0   9      114.62      115.24      7.99 o 
  -7   0   9       67.46       74.52      5.69 o 
  -5   0   9      266.03      273.23      6.08 o 
  -3   0   9      407.06      380.77      5.30 o 
  -1   0   9      890.92      900.56     16.44 o 
   1   0   9        6.55        8.14      3.46 o 
   3   0   9      633.22      631.67     15.44 o 
   5   0   9      240.34      241.08     10.68 o 
  -9   1   9       50.70       60.55      4.77 o 
  -8   1   9       16.41       21.69      3.07 o 
  -7   1   9       65.04       62.85      3.83 o 
  -6   1   9       53.99       56.70      5.65 o 
  -5   1   9      202.70      189.91      5.76 o 
  -4   1   9      308.94      326.62      3.97 o 
  -3   1   9      148.36      137.92      2.57 o 
  -2   1   9      627.67      653.00      5.51 o 
  -1   1   9       87.49       85.61      3.64 o 
   0   1   9     1903.26     1911.36     27.12 o 
   1   1   9      127.93      125.35      4.83 o 
   2   1   9        6.21        4.23      2.03 o 
   3   1   9      310.07      330.78     14.71 o 
   4   1   9       17.69       20.72      7.11 o 
   5   1   9       37.04       33.71      3.80 o 
   6   1   9        1.32        0.52      3.09 o 
  -9   2   9       10.36        3.57      2.52 o 
  -8   2   9       47.52       53.83      4.14 o 
  -7   2   9       49.54       52.42      3.69 o 
  -6   2   9       49.61       46.63      4.15 o 
  -5   2   9      257.29      228.16      4.65 o 
  -4   2   9      243.47      242.11      3.47 o 
  -3   2   9       18.78       17.78      1.69 o 
  -2   2   9      267.33      256.89      3.39 o 
  -1   2   9       97.24       97.61      3.80 o 
   0   2   9      969.75      965.34     12.55 o 
   1   2   9        1.86        6.23      2.11 o 
   2   2   9       14.45       12.29      2.38 o 
   3   2   9        4.02        5.12      2.26 o 
   4   2   9      385.88      364.87      9.18 o 
   5   2   9        1.00        2.74      2.74 o 
   6   2   9      316.53      329.55     12.11 o 
  -9   3   9        0.63        3.80      2.42 o 
  -8   3   9       14.41       20.31      3.84 o 
  -7   3   9       14.07       17.10      2.76 o 
  -6   3   9      342.65      338.52      6.06 o 
  -5   3   9      170.77      150.58      3.94 o 
  -4   3   9      299.31      306.08      4.44 o 
  -3   3   9       88.27       91.20      2.41 o 
  -2   3   9      407.14      429.17      5.04 o 
  -1   3   9        7.91       13.74      1.67 o 
   0   3   9     1993.95     1984.95     19.80 o 
   1   3   9       30.66       35.70      3.01 o 
   2   3   9     1179.28     1150.17     21.28 o 
   3   3   9      389.21      385.21     12.37 o 
   4   3   9       41.74       42.72      8.84 o 
   5   3   9       35.96       26.01      3.71 o 
   6   3   9       96.48       99.07      4.86 o 
  -9   4   9        0.08        3.92      2.60 o 
  -8   4   9      184.45      174.48      7.84 o 
  -7   4   9        2.82        1.32      2.12 o 
  -6   4   9       50.93       48.68      2.87 o 
  -5   4   9       61.10       63.72      2.48 o 
  -4   4   9       12.56        9.29      1.38 o 
  -3   4   9       21.88       20.78      1.45 o 
  -2   4   9      781.12      782.78      7.10 o 
  -1   4   9        6.00        6.02      1.60 o 
   0   4   9       38.11       34.64      2.87 o 
   1   4   9       52.25       50.81      4.11 o 
   2   4   9        1.13       -1.43      1.92 o 
   3   4   9      119.29      115.10     12.91 o 
   4   4   9       47.33       61.25      4.24 o 
   5   4   9       33.64       27.52      3.10 o 
   6   4   9       80.78      106.41     12.60 o 
  -9   5   9       12.73       17.18      3.31 o 
  -8   5   9       12.78        7.70      2.52 o 
  -7   5   9      373.49      357.65      8.21 o 
  -6   5   9        1.65        0.71      3.06 o 
  -5   5   9       79.04       89.96      2.80 o 
  -4   5   9       24.76       21.23      1.70 o 
  -3   5   9      139.12      137.81      2.74 o 
  -2   5   9      153.26      154.30      3.14 o 
  -1   5   9      540.26      526.19      7.30 o 
   0   5   9       76.49       83.00      3.17 o 
   1   5   9      633.20      629.16     16.82 o 
   2   5   9        1.75       -1.54      1.90 o 
   3   5   9       64.80       69.91      7.11 o 
   4   5   9       47.57       47.76      3.26 o 
   5   5   9       55.03       51.78      3.74 o 
   6   5   9        0.12       -3.38      4.99 o 
  -9   6   9       40.14       38.35      4.07 o 
  -8   6   9        0.02       -0.25      2.84 o 
  -7   6   9        0.09        1.03      2.38 o 
  -6   6   9      180.05      180.14      4.69 o 
  -5   6   9       77.41       76.65      2.71 o 
  -4   6   9      673.75      643.19      6.88 o 
  -3   6   9      251.85      263.52      4.21 o 
  -2   6   9     1806.32     1815.56     26.31 o 
  -1   6   9      716.19      703.72     18.00 o 
   0   6   9      230.50      231.39      5.03 o 
   1   6   9       46.01       25.92      3.99 o 
   2   6   9       85.78       78.96      4.15 o 
   3   6   9       51.14       47.94      3.17 o 
   4   6   9      239.07      228.75      7.69 o 
   5   6   9      110.70      115.96      4.78 o 
   6   6   9      266.15      275.96     13.83 o 
  -8   7   9       20.62        9.02      2.69 o 
  -7   7   9       20.13       27.78      2.71 o 
  -6   7   9       73.36       74.00      2.99 o 
  -5   7   9      147.83      150.42      3.62 o 
  -4   7   9       97.08       97.46      2.97 o 
  -3   7   9      533.19      527.42      7.11 o 
  -2   7   9      207.17      189.93      4.56 o 
  -1   7   9        1.34        1.06      1.43 o 
   0   7   9        0.23        0.64      1.43 o 
   1   7   9      170.00      151.78      6.18 o 
   2   7   9       91.54       78.21      3.57 o 
   3   7   9       11.12        8.87      2.17 o 
   4   7   9        6.88        7.04      2.37 o 
   5   7   9        2.94        2.19      2.95 o 
   6   7   9        1.41        3.99      5.07 o 
  -8   8   9        7.06        6.23      2.61 o 
  -7   8   9       15.00       17.74      2.51 o 
  -6   8   9        6.25        4.93      1.70 o 
  -5   8   9      148.92      136.86      7.26 o 
  -4   8   9      950.24      975.15     14.38 o 
  -3   8   9      214.89      206.91      6.30 o 
  -2   8   9      174.14      170.12      4.77 o 
  -1   8   9       60.78       58.26      2.93 o 
   0   8   9      121.30      113.40      3.30 o 
   1   8   9       91.35       86.42      5.63 o 
   2   8   9      358.54      308.33      6.42 o 
   3   8   9       82.03       82.95      3.82 o 
   4   8   9      201.41      226.06      6.20 o 
   5   8   9        8.99        9.33      3.16 o 
  -8   9   9       20.99       23.54      3.27 o 
  -7   9   9      253.60      240.28      6.00 o 
  -6   9   9       11.41        5.58      1.79 o 
  -5   9   9      184.36      187.98      4.22 o 
  -4   9   9      485.33      492.12     11.07 o 
  -3   9   9       76.95       73.20      4.18 o 
  -2   9   9       24.90       20.94      2.85 o 
  -1   9   9      418.22      404.06      6.87 o 
   0   9   9       68.39       54.01      2.60 o 
   1   9   9      220.26      262.46      5.02 o 
   2   9   9        0.19        1.05      2.16 o 
   3   9   9      788.34      756.53     19.29 o 
   4   9   9        4.34        3.48      2.18 o 
   5   9   9        4.28        1.54      3.16 o 
  -8  10   9       31.76       38.78      3.95 o 
  -7  10   9        0.31        3.82      2.67 o 
  -6  10   9      506.38      512.38     15.36 o 
  -5  10   9        2.56        0.00      1.70 o 
  -4  10   9      237.32      225.91      6.95 o 
  -3  10   9       11.77        8.79      2.63 o 
  -2  10   9       14.03       19.27      5.49 o 
  -1  10   9       16.22       15.13      2.75 o 
   0  10   9       18.68       18.67      1.92 o 
   1  10   9       13.43        6.44      1.65 o 
   2  10   9       31.09       24.64      2.73 o 
   3  10   9        0.18        0.12      3.16 o 
   4  10   9       31.62       23.96      3.80 o 
   5  10   9       15.42       15.21      5.53 o 
  -8  11   9       63.66       69.19      4.79 o 
  -7  11   9        4.38        7.88      2.14 o 
  -6  11   9      184.45      204.02      4.89 o 
  -5  11   9       18.24       20.08      2.56 o 
  -4  11   9       21.79       21.56      3.29 o 
  -3  11   9      119.24      112.69      5.16 o 
  -2  11   9       37.52       36.48      3.50 o 
  -1  11   9       11.90       10.87      2.44 o 
   0  11   9      345.20      373.72      7.00 o 
   1  11   9      118.21      125.94      3.77 o 
   2  11   9      358.99      363.41      7.37 o 
   3  11   9      336.10      305.55      6.99 o 
   4  11   9       61.38       57.01      4.89 o 
   5  11   9       12.67       14.67      5.61 o 
  -7  12   9       18.15       20.32      2.37 o 
  -6  12   9        4.89        3.98      2.33 o 
  -5  12   9       25.24       21.50      3.56 o 
  -4  12   9      339.72      341.81      9.07 o 
  -3  12   9        2.29        0.28      2.36 o 
  -2  12   9       40.92       38.17      7.76 o 
  -1  12   9       33.18       41.84      3.80 o 
   0  12   9      234.13      218.73      5.54 o 
   1  12   9      108.81      101.69      3.62 o 
   2  12   9      125.12      118.84      5.36 o 
   3  12   9       13.37        6.36      2.48 o 
   4  12   9      397.03      405.70     11.07 o 
  -7  13   9        0.05        2.47      2.39 o 
  -6  13   9       25.93       24.81      4.03 o 
  -5  13   9       95.54      100.07      5.69 o 
  -4  13   9       18.18       20.39      4.42 o 
  -3  13   9        2.06        0.08      2.61 o 
  -2  13   9       73.51       72.51      8.11 o 
  -1  13   9        1.37        0.39      2.20 o 
   0  13   9       62.15       68.29      3.66 o 
   1  13   9       70.73       56.97      3.26 o 
   2  13   9      204.20      209.31      5.16 o 
   3  13   9        2.77        4.25      2.96 o 
   4  13   9       39.50       32.80      6.22 o 
  -7  14   9       39.87       30.35      6.45 o 
  -6  14   9       37.79       36.30      4.43 o 
  -5  14   9      116.23      130.52      6.52 o 
  -4  14   9       24.04       28.19      3.72 o 
  -3  14   9      713.33      706.42     28.66 o 
  -2  14   9        0.55       -0.28      2.31 o 
  -1  14   9       72.83       80.09      5.05 o 
   0  14   9       62.17       62.58      3.61 o 
   1  14   9        0.19       -1.09      2.64 o 
   2  14   9        2.15        5.95      2.71 o 
   3  14   9      260.29      299.79      9.20 o 
   4  14   9        3.33        6.91      5.38 o 
  -6  15   9       40.35       37.18      6.45 o 
  -5  15   9      146.99      153.84      7.01 o 
  -4  15   9        4.45        5.09      3.01 o 
  -3  15   9       71.78       72.01      9.68 o 
  -2  15   9       49.71       48.95      4.45 o 
  -1  15   9       34.79       40.36      5.92 o 
   0  15   9       67.50       63.34      7.57 o 
   1  15   9      366.93      385.67     12.91 o 
   2  15   9       74.00       87.94      4.37 o 
   3  15   9       35.73       34.03      7.45 o 
  -6  16   9        8.55        2.92      5.15 o 
  -5  16   9        0.94        5.46      4.46 o 
  -4  16   9      115.05      126.60      6.52 o 
  -3  16   9       98.90       95.57      5.95 o 
  -2  16   9       70.52       79.91      5.43 o 
  -1  16   9       42.30       41.70      4.24 o 
   0  16   9      123.36      131.43      6.27 o 
   1  16   9       18.50       19.52      3.07 o 
   2  16   9        2.42        0.74      2.64 o 
   3  16   9       13.78       20.36      5.76 o 
  -5  17   9       13.27        2.84      4.92 o 
  -4  17   9        1.01        3.07      3.21 o 
  -3  17   9      136.08      140.28      6.84 o 
  -2  17   9       11.42        9.08      3.26 o 
  -1  17   9        8.63        7.57      3.21 o 
   0  17   9      414.45      431.38     11.16 o 
   1  17   9       28.78       16.27      3.69 o 
   2  17   9      238.44      253.00      8.43 o 
  -4  18   9        5.00        3.76      4.46 o 
  -3  18   9       77.04       51.42      8.30 o 
  -2  18   9       88.69       92.25      6.08 o 
  -1  18   9       28.98       31.73      4.23 o 
   0  18   9       31.08       24.73      7.30 o 
   1  18   9       12.87       13.88      3.80 o 
  -3  19   9       56.52       53.93      7.30 o 
  -2  19   9       43.75       54.93      7.68 o 
  -1  19   9        1.81       -0.94      3.25 o 
   0  19   9        0.46       -0.41      3.32 o 
  -8   0  10      256.33      245.61     10.53 o 
  -6   0  10      728.45      676.76     15.21 o 
  -4   0  10      410.37      450.41      7.94 o 
  -2   0  10     1929.24     1937.26     18.90 o 
   2   0  10      120.48      115.32      6.84 o 
   4   0  10        4.54        7.38      4.23 o 
  -9   1  10        0.03       -2.38      2.38 o 
  -8   1  10       14.11       17.63      2.93 o 
  -7   1  10        1.24       -1.12      2.27 o 
  -6   1  10        3.78        5.24      2.20 o 
  -5   1  10      136.07      125.13      5.82 o 
  -4   1  10      161.46      150.11      4.45 o 
  -3   1  10        2.26        2.72      1.03 o 
  -2   1  10       18.15       20.47      2.69 o 
  -1   1  10      148.69      138.80      4.89 o 
   0   1  10     1014.85     1003.81     18.98 o 
   1   1  10        3.31        1.80      2.06 o 
   2   1  10        0.92        5.78      4.61 o 
   3   1  10        0.60        0.22      2.14 o 
   4   1  10      355.91      373.85      9.26 o 
   5   1  10       62.70       57.96      4.66 o 
  -9   2  10       28.83       21.95      3.53 o 
  -8   2  10        5.66        2.89      4.46 o 
  -7   2  10      127.15      135.74     12.18 o 
  -6   2  10      188.54      183.23      5.51 o 
  -5   2  10        8.22       10.47      1.66 o 
  -4   2  10      172.88      169.79      4.01 o 
  -3   2  10        2.24        3.18      1.20 o 
  -2   2  10      111.33      123.77      3.00 o 
  -1   2  10      307.90      307.42      7.06 o 
   1   2  10      292.54      292.94     10.14 o 
   2   2  10      189.47      174.45      5.92 o 
   3   2  10        0.06       -2.33      2.33 o 
   4   2  10      251.99      252.74     14.90 o 
   5   2  10       12.30       14.30      3.48 o 
  -9   3  10       59.18       59.78      4.47 o 
  -8   3  10        1.71        1.61      2.41 o 
  -7   3  10      122.37      115.35      5.69 o 
  -6   3  10       21.58       27.27      2.77 o 
  -5   3  10      344.33      342.10      5.90 o 
  -4   3  10      113.46      116.69      2.97 o 
  -3   3  10      997.55      970.86      7.52 o 
  -2   3  10       88.92       91.42      2.65 o 
  -1   3  10        7.02        4.62      2.80 o 
   0   3  10      343.14      366.48      7.88 o 
   1   3  10      191.07      173.47      7.91 o 
   2   3  10     1087.55     1082.18     21.67 o 
   3   3  10      457.78      460.04     14.29 o 
   4   3  10      306.66      300.31     12.29 o 
   5   3  10      136.84      182.46     10.29 o 
  -8   4  10        5.92        7.40      2.66 o 
  -7   4  10       55.23       48.96      3.66 o 
  -6   4  10       44.27       45.94      2.83 o 
  -5   4  10      115.92      103.57      3.53 o 
  -4   4  10       28.83       27.17      2.60 o 
  -3   4  10       49.04       51.05      2.03 o 
  -2   4  10        5.53        3.20      1.39 o 
  -1   4  10      107.60       95.33      6.91 o 
   0   4  10     1017.71      964.58     13.36 o 
   1   4  10        6.40        7.96      2.88 o 
   2   4  10       34.52       31.92      3.45 o 
   3   4  10        6.63        1.05      3.99 o 
   4   4  10       16.27       11.95      4.30 o 
   5   4  10       66.18       71.09      4.32 o 
  -8   5  10        4.59       10.04      2.63 o 
  -7   5  10       13.85       11.35      2.47 o 
  -6   5  10      347.99      324.68      6.18 o 
  -5   5  10       18.14       19.00      2.37 o 
  -4   5  10      449.73      452.25      5.88 o 
  -3   5  10       40.10       44.25      1.94 o 
  -2   5  10     1303.17     1305.85     13.39 o 
  -1   5  10       30.27       30.36      2.36 o 
   0   5  10       89.70      108.47      4.67 o 
   1   5  10        1.67        3.27      2.12 o 
   2   5  10      277.71      269.37     12.52 o 
   3   5  10      130.36      150.12      8.76 o 
   4   5  10      148.49      177.55     10.14 o 
   5   5  10      149.67      155.45      7.20 o 
  -8   6  10       81.01       86.58      5.06 o 
  -7   6  10      242.35      238.76      7.00 o 
  -6   6  10        5.93        6.92      1.85 o 
  -5   6  10        0.93        0.21      1.32 o 
  -4   6  10      106.21      105.26      3.05 o 
  -3   6  10        8.80       11.45      3.49 o 
  -2   6  10      368.78      358.32      6.59 o 
  -1   6  10      281.51      288.56      6.63 o 
   0   6  10     1387.45     1263.55     19.27 o 
   1   6  10      208.01      227.27      6.57 o 
   2   6  10        0.28        1.67      2.16 o 
   3   6  10       51.11       40.60      3.87 o 
   4   6  10       72.13       72.78     10.31 o 
   5   6  10        1.20        3.26      2.56 o 
  -8   7  10       29.08       25.45      3.38 o 
  -7   7  10        2.47        1.17      1.95 o 
  -6   7  10       78.47       85.68      3.70 o 
  -5   7  10       51.00       54.63      3.26 o 
  -4   7  10       12.09       11.75      1.78 o 
  -3   7  10       20.36       18.73      2.85 o 
  -2   7  10       21.07       23.68      2.36 o 
  -1   7  10       55.71       52.83      3.00 o 
   0   7  10      123.19      110.31      3.96 o 
   1   7  10       47.16       55.78      8.68 o 
   2   7  10       64.43       65.61      3.64 o 
   3   7  10        3.58        5.09      2.12 o 
   4   7  10      216.14      219.01      6.27 o 
   5   7  10        0.03       -0.08      3.99 o 
  -8   8  10       34.13       38.37      6.18 o 
  -7   8  10       90.80       89.08      4.04 o 
  -6   8  10       46.88       48.99      2.74 o 
  -5   8  10       64.16       62.47      2.90 o 
  -4   8  10      243.48      232.94      7.59 o 
  -3   8  10       98.83       87.08      4.48 o 
  -2   8  10       64.78       67.14      3.24 o 
  -1   8  10      426.32      436.01     10.46 o 
   0   8  10       83.36      101.77      3.35 o 
   1   8  10      319.50      319.06      6.59 o 
   2   8  10       87.59       82.17      3.85 o 
   3   8  10       32.45       27.85      2.96 o 
   4   8  10      206.86      215.70      6.36 o 
   5   8  10       36.63       29.50      6.45 o 
  -8   9  10        0.06        3.00      2.72 o 
  -7   9  10        0.04        0.89      2.06 o 
  -6   9  10      576.92      556.67     15.78 o 
  -5   9  10      531.29      527.03      8.42 o 
  -4   9  10      381.72      368.51      8.93 o 
  -3   9  10      150.10      138.65     11.18 o 
  -2   9  10      671.41      665.98     27.39 o 
  -1   9  10       39.72       35.92      4.85 o 
   0   9  10       15.11       13.68      1.89 o 
   1   9  10      484.47      451.65      6.91 o 
   2   9  10      115.09      129.71      4.69 o 
   3   9  10       28.70       38.01      5.46 o 
   4   9  10      200.88      204.46      6.20 o 
   5   9  10       36.16       34.11      6.30 o 
  -7  10  10       10.46        6.70      2.74 o 
  -6  10  10       20.40       15.34      2.26 o 
  -5  10  10      161.29      153.31      4.86 o 
  -4  10  10        0.44       -1.82      2.73 o 
  -3  10  10      359.03      341.22      8.66 o 
  -2  10  10        7.31        6.55      2.43 o 
  -1  10  10        3.69        3.85      1.76 o 
   0  10  10       10.55        5.15      2.08 o 
   1  10  10       42.55       33.48      2.52 o 
   2  10  10      306.60      284.06      6.74 o 
   3  10  10       62.33       66.81      4.02 o 
   4  10  10       77.58       92.46      5.95 o 
  -7  11  10       27.86       32.98      3.19 o 
  -6  11  10      176.03      172.75      5.38 o 
  -5  11  10       24.57       35.23      6.72 o 
  -4  11  10       61.63       62.26      4.56 o 
  -3  11  10      705.03      702.56     12.82 o 
  -2  11  10       11.28        9.68      2.72 o 
  -1  11  10       62.44       58.17      3.39 o 
   0  11  10        1.70        1.21      2.24 o 
   1  11  10      146.28      155.54      6.72 o 
   2  11  10      187.22      166.72      5.47 o 
   3  11  10      327.67      319.60      7.48 o 
   4  11  10      201.55      231.17     12.29 o 
  -7  12  10       50.81       66.74      4.17 o 
  -6  12  10       68.27       63.35      3.94 o 
  -5  12  10        0.27       -1.24      2.56 o 
  -4  12  10       18.37       17.68      3.29 o 
  -3  12  10       35.11       37.09      3.91 o 
  -2  12  10       96.75       94.60      5.24 o 
  -1  12  10      163.46      157.12      6.36 o 
   0  12  10        5.71        6.55      2.50 o 
   1  12  10      607.37      605.69      8.47 o 
   2  12  10       65.44       60.50      3.80 o 
   3  12  10        5.02        9.96      2.71 o 
   4  12  10       45.60       63.00      8.07 o 
  -6  13  10       27.96       34.22      4.36 o 
  -5  13  10        4.06        6.33      2.83 o 
  -4  13  10       68.84       72.31      6.07 o 
  -3  13  10       55.62       63.51      4.85 o 
  -2  13  10       26.19       19.33      3.26 o 
  -1  13  10        0.88       -1.91      3.03 o 
   0  13  10        2.23        1.38      2.18 o 
   1  13  10       45.31       27.15      4.73 o 
   2  13  10       13.73       20.81      4.51 o 
   3  13  10        2.21        0.34      3.76 o 
  -6  14  10      244.61      267.28     12.68 o 
  -5  14  10       16.25       16.63      3.45 o 
  -4  14  10       32.65       37.75      4.31 o 
  -3  14  10        7.61        8.41      3.09 o 
  -2  14  10      402.32      420.47     11.06 o 
  -1  14  10        5.74       -0.13      2.38 o 
   0  14  10      317.97      319.57      9.17 o 
   1  14  10      234.96      264.75      8.62 o 
   2  14  10      180.00      178.97      5.81 o 
   3  14  10       11.13        7.45      5.22 o 
  -6  15  10        4.92        1.08      5.69 o 
  -5  15  10       35.20       32.16      9.07 o 
  -4  15  10       29.76       29.62      3.83 o 
  -3  15  10       29.02       31.07      3.99 o 
  -2  15  10       37.15       40.50      4.34 o 
  -1  15  10        0.97        3.32      2.84 o 
   0  15  10        0.18       -0.19      2.82 o 
   1  15  10       91.37       87.91      6.52 o 
   2  15  10       31.83       28.25      3.29 o 
  -5  16  10      126.89      135.06     10.37 o 
  -4  16  10       35.55       30.79      4.23 o 
  -3  16  10        0.41        1.13      3.02 o 
  -2  16  10        0.07        0.82      3.12 o 
  -1  16  10       40.93       46.17      4.70 o 
   0  16  10      127.29      128.71      6.49 o 
   1  16  10        0.11        0.93      3.07 o 
   2  16  10       23.31       16.44      3.66 o 
  -4  17  10        8.07       -4.07      5.07 o 
  -3  17  10      113.35      118.16      9.14 o 
  -2  17  10       36.11       37.61      4.56 o 
  -1  17  10       83.60       78.61      5.76 o 
   0  17  10        0.65        0.01      2.96 o 
   1  17  10      331.57      392.36     10.94 o 
  -3  18  10        2.41        3.61      4.84 o 
  -2  18  10       73.33       71.53      8.45 o 
  -1  18  10      103.41      125.84      9.83 o 
   0  18  10       16.90       13.73      3.92 o 
  -7   0  11      359.81      359.09     11.75 o 
  -5   0  11      376.80      351.17     10.14 o 
  -3   0  11      706.83      715.74     10.36 o 
  -1   0  11      545.91      536.17     13.83 o 
   1   0  11      309.44      294.86     10.60 o 
  -8   1  11       63.01       55.94      4.12 o 
  -7   1  11        0.99        3.01      2.41 o 
  -6   1  11       33.09       22.96      3.03 o 
  -5   1  11        8.63        9.75      2.50 o 
  -4   1  11      103.13      101.47      5.06 o 
  -3   1  11      586.61      580.79      6.51 o 
  -2   1  11      618.10      615.28     11.29 o 
  -1   1  11       26.10       27.93      3.38 o 
   0   1  11        4.75        2.98      2.73 o 
   1   1  11       19.12       17.06      6.34 o 
   3   1  11       31.85       38.41      3.86 o 
   4   1  11       79.05       91.19     10.87 o 
   5   1  11       46.91       41.79      6.76 o 
  -8   2  11       52.46       51.39      4.18 o 
  -7   2  11        2.69        2.79      2.24 o 
  -6   2  11       61.67       66.16      3.96 o 
  -5   2  11        0.78        2.23      1.54 o 
  -4   2  11       75.13       69.34      2.55 o 
  -3   2  11       40.13       43.80      2.02 o 
  -2   2  11      310.83      328.33      9.30 o 
  -1   2  11      155.50      166.39      5.59 o 
   0   2  11      833.68      817.13     17.90 o 
   1   2  11        1.11        0.27      2.06 o 
   2   2  11       54.18       49.63      5.53 o 
   3   2  11        1.86       -2.49      2.49 o 
   4   2  11      124.85      131.68      9.07 o 
  -8   3  11      163.63      169.13      6.27 o 
  -7   3  11        0.44        0.37      7.14 o 
  -6   3  11        3.97        0.80      1.98 o 
  -5   3  11        1.52       -0.76      1.43 o 
  -4   3  11      218.71      224.43      6.31 o 
  -3   3  11       98.25       97.54      2.64 o 
  -2   3  11     3408.87     3409.94     27.85 o 
  -1   3  11        9.84       10.21      2.44 o 
   0   3  11       24.59       21.53      2.87 o 
   1   3  11       44.13       37.63      3.50 o 
   2   3  11       14.12        9.26      2.68 o 
   3   3  11       15.79        9.10      2.85 o 
   4   3  11      266.46      259.98     12.29 o 
   5   3  11       23.09       14.67      5.15 o 
  -8   4  11        3.39        9.71      5.15 o 
  -7   4  11       38.94       45.54      3.66 o 
  -6   4  11        0.27        1.71      1.72 o 
  -5   4  11        6.97        6.29      1.69 o 
  -4   4  11        5.08        6.33      1.50 o 
  -3   4  11      119.32      120.78      3.22 o 
  -2   4  11      778.92      779.85      9.81 o 
  -1   4  11        9.94       13.78      3.34 o 
   0   4  11       26.35       30.53      6.95 o 
   1   4  11        3.58        3.57      2.26 o 
   2   4  11        1.15        1.84      2.33 o 
   3   4  11      109.05      110.40     10.22 o 
   4   4  11      715.09      816.89     21.28 o 
   5   4  11       48.71       45.71      6.99 o 
  -8   5  11       16.89       24.15      4.30 o 
  -7   5  11        0.08        3.28      2.53 o 
  -6   5  11      126.30      128.13      4.28 o 
  -5   5  11        8.56       10.65      1.86 o 
  -4   5  11      114.42      120.79      3.27 o 
  -3   5  11      146.10      157.77      3.55 o 
  -2   5  11       26.67       26.71      2.45 o 
  -1   5  11      109.05      115.16      4.03 o 
   0   5  11       84.53       74.90      4.34 o 
   1   5  11       65.59       66.14      4.26 o 
   2   5  11       66.89       88.90      5.53 o 
   3   5  11       26.25       23.12      5.22 o 
   4   5  11       57.18       59.56      5.04 o 
   5   5  11       50.26       56.54      7.38 o 
  -8   6  11       45.40       54.11      5.22 o 
  -7   6  11      185.99      185.71      6.30 o 
  -6   6  11      498.02      499.11      8.02 o 
  -5   6  11       76.82       81.84      3.00 o 
  -4   6  11       72.91       73.55      2.78 o 
  -3   6  11       31.63       29.54      3.22 o 
  -2   6  11      113.92      114.79      4.00 o 
  -1   6  11      143.27      129.40      4.30 o 
   0   6  11      141.16      136.36      5.48 o 
   1   6  11      167.00      177.27      9.33 o 
   2   6  11      119.40      119.79     14.52 o 
   3   6  11      160.20      184.61     10.06 o 
   4   6  11      176.72      190.20      6.21 o 
  -8   7  11        0.03       -0.37      2.63 o 
  -7   7  11       39.42       35.99      4.80 o 
  -6   7  11       54.89       54.58      3.94 o 
  -5   7  11      101.10      107.68      3.45 o 
  -4   7  11       53.24       58.88      3.27 o 
  -3   7  11       81.87       86.60      6.91 o 
  -2   7  11      244.34      224.92      8.50 o 
  -1   7  11       38.31       26.85      2.63 o 
   0   7  11       11.45       12.18      2.63 o 
   1   7  11      433.72      395.52     13.18 o 
   2   7  11       31.90       34.17      3.10 o 
   3   7  11      259.19      258.40      7.05 o 
   4   7  11       69.35       77.46      4.64 o 
  -8   8  11       54.65       57.33      4.64 o 
  -7   8  11       10.00       15.25      2.65 o 
  -6   8  11      263.19      262.49      6.26 o 
  -5   8  11      149.73      142.56      4.66 o 
  -4   8  11      138.66      137.70      5.76 o 
  -3   8  11        0.18        1.58      2.20 o 
  -2   8  11        0.01       -1.31      2.12 o 
  -1   8  11        0.07       -1.00      1.80 o 
   0   8  11      104.05      107.19      3.60 o 
   1   8  11      516.30      472.36      8.31 o 
   2   8  11      256.09      269.66      7.04 o 
   3   8  11        1.02        0.23      2.31 o 
   4   8  11      330.05      346.51      9.99 o 
  -7   9  11        2.08        1.42      2.19 o 
  -6   9  11       78.39       73.83      6.14 o 
  -5   9  11        1.41        2.35      2.27 o 
  -4   9  11      169.38      169.72      6.52 o 
  -3   9  11       82.40       89.41      5.01 o 
  -2   9  11        3.84        3.45      2.47 o 
  -1   9  11      142.28      153.66      4.82 o 
   0   9  11        0.07       -1.22      1.89 o 
   1   9  11      158.85      156.32      7.06 o 
   2   9  11      104.82      111.67      5.90 o 
   3   9  11       77.48       76.38      6.12 o 
   4   9  11       19.35       19.93      4.46 o 
  -7  10  11       99.25       84.59      4.26 o 
  -6  10  11       12.09       11.54      3.41 o 
  -5  10  11      121.87      124.41      6.07 o 
  -4  10  11       12.07       12.13      3.61 o 
  -3  10  11        9.97        6.13      4.42 o 
  -2  10  11      277.13      280.89      8.15 o 
  -1  10  11       23.95       25.60      4.80 o 
   0  10  11       23.64       35.12      3.05 o 
   1  10  11        8.66        6.94      2.40 o 
   2  10  11        2.16        3.28      2.29 o 
   3  10  11        5.04        3.43      2.42 o 
   4  10  11       77.31       79.98      8.68 o 
  -7  11  11        4.85        7.96      3.12 o 
  -6  11  11        0.31        4.53      2.39 o 
  -5  11  11        4.71        6.41      3.02 o 
  -4  11  11       73.63       83.06      5.40 o 
  -3  11  11      122.36      104.41      5.49 o 
  -2  11  11      198.66      218.99     12.14 o 
  -1  11  11      237.46      230.38     20.36 o 
   0  11  11      573.11      549.58     15.02 o 
   1  11  11      162.81      142.00      4.49 o 
   2  11  11       14.29        5.83      2.56 o 
   3  11  11       36.20       36.54      4.28 o 
  -6  12  11       20.91       20.68      3.91 o 
  -5  12  11        3.05       -2.52      2.52 o 
  -4  12  11       35.01       31.22      4.06 o 
  -3  12  11       24.56       26.13      3.77 o 
  -2  12  11        0.06        2.07      2.72 o 
  -1  12  11        6.40        6.18      4.99 o 
   0  12  11      177.56      172.50      5.65 o 
   1  12  11       51.17       49.48      3.76 o 
   2  12  11      177.90      196.20      6.24 o 
   3  12  11        6.15        5.40      4.92 o 
  -6  13  11        0.16        0.69      4.61 o 
  -5  13  11       25.43       22.29      3.94 o 
  -4  13  11       30.28       22.98      3.96 o 
  -3  13  11       31.53       31.84      3.98 o 
  -2  13  11        1.31        0.65      3.96 o 
  -1  13  11       11.74       11.56      3.23 o 
   0  13  11      246.09      264.74      6.85 o 
   1  13  11       51.06       57.61      4.27 o 
   2  13  11       38.23       37.90      3.66 o 
  -5  14  11      321.67      340.26     13.98 o 
  -4  14  11        4.69        4.39      3.42 o 
  -3  14  11       18.40       17.43      3.70 o 
  -2  14  11      119.12      121.02      6.38 o 
  -1  14  11      187.30      193.91     18.63 o 
   0  14  11        4.16        0.67      5.95 o 
   1  14  11      109.66      134.31      5.30 o 
   2  14  11        9.07        4.49      3.01 o 
  -5  15  11       70.14       61.61      7.99 o 
  -4  15  11        1.29        0.61      4.38 o 
  -3  15  11       34.22       34.38      4.53 o 
  -2  15  11       89.70       89.29      6.04 o 
  -1  15  11      121.69      134.74      6.79 o 
   0  15  11      123.73      126.51     14.10 o 
   1  15  11       49.97       56.58      4.16 o 
  -4  16  11       14.91        8.45      5.30 o 
  -3  16  11       30.53       23.74      5.84 o 
  -2  16  11       11.22        5.38      3.36 o 
  -1  16  11       10.32        7.72      3.47 o 
   0  16  11       14.02       21.75      4.15 o 
   1  16  11        9.35       11.14      4.92 o 
  -3  17  11       16.72       18.05      5.53 o 
  -2  17  11      167.04      167.64     11.06 o 
  -1  17  11        5.59       11.29      5.69 o 
  -8   0  12      128.65      125.23      8.14 o 
  -6   0  12      346.74      345.18     10.99 o 
  -4   0  12      562.26      575.57      9.77 o 
  -2   0  12      728.10      700.89     16.82 o 
   0   0  12        4.50        8.91      3.53 o 
   2   0  12        2.79       -0.23      3.53 o 
   4   0  12       10.38        7.45      4.92 o 
  -8   1  12       22.80       22.63      3.50 o 
  -7   1  12       26.35       24.20      3.01 o 
  -6   1  12       20.39       20.27      3.50 o 
  -5   1  12       57.92       59.04      3.50 o 
  -4   1  12      100.06      106.23      3.14 o 
  -3   1  12       66.11       71.18      2.82 o 
  -2   1  12     1313.63     1361.33     17.33 o 
  -1   1  12        1.99        0.04      2.28 o 
   0   1  12        5.55        5.13      2.57 o 
   1   1  12       34.04       27.43      3.80 o 
   2   1  12        8.82       10.68      3.57 o 
   3   1  12      129.30      129.51      6.13 o 
   4   1  12       89.49       82.49      5.92 o 
  -8   2  12       72.93       65.59      4.54 o 
  -7   2  12       16.18       15.35      5.30 o 
  -6   2  12        5.15        2.63      2.06 o 
  -5   2  12       37.25       37.16      6.15 o 
  -4   2  12       15.01       15.62      2.17 o 
  -3   2  12       75.07       81.96      3.44 o 
  -2   2  12      299.36      293.22      7.70 o 
  -1   2  12        0.07       -1.07      2.30 o 
   0   2  12      102.52      107.22      5.02 o 
   1   2  12       44.69       35.85      6.38 o 
   2   2  12       68.86       72.94      8.99 o 
   3   2  12       89.13       94.80      8.37 o 
   4   2  12       38.43       30.04      5.69 o 
  -8   3  12       18.13       28.28      3.67 o 
  -7   3  12       83.83       94.23      5.99 o 
  -6   3  12        8.18       11.23      3.42 o 
  -5   3  12      184.36      179.27      6.46 o 
  -4   3  12       82.83       88.30      3.33 o 
  -3   3  12        5.77        4.64      1.72 o 
  -2   3  12      148.43      129.57      5.48 o 
  -1   3  12      228.41      233.63     10.06 o 
   0   3  12      564.85      565.60     15.52 o 
   1   3  12       42.10       38.70      4.99 o 
   2   3  12       98.12       98.41      7.61 o 
   3   3  12       76.25       71.95     14.79 o 
  -8   4  12       51.04       45.77      4.16 o 
  -7   4  12       13.60       13.95      2.79 o 
  -6   4  12        1.35        2.02      2.12 o 
  -5   4  12       62.67       64.04      3.30 o 
  -4   4  12        7.62        9.58      2.01 o 
  -3   4  12       12.50       12.78      3.74 o 
  -2   4  12     1214.81     1192.93     16.29 o 
  -1   4  12      332.15      328.31     11.26 o 
   0   4  12       33.59       25.35      5.72 o 
   1   4  12      306.80      296.49      8.23 o 
   2   4  12       38.41       32.60      3.74 o 
   3   4  12      119.68      129.84      9.07 o 
   4   4  12       24.66       21.67      5.53 o 
  -8   5  12      101.02      114.27      5.59 o 
  -7   5  12       10.25        8.21      2.71 o 
  -6   5  12      292.71      278.73      7.68 o 
  -5   5  12       28.10       30.60      2.61 o 
  -4   5  12       36.64       42.10      3.06 o 
  -3   5  12        1.39        4.20      2.35 o 
  -2   5  12       29.54       30.16      3.89 o 
  -1   5  12      116.69      115.61      5.09 o 
   0   5  12      154.92      150.43      5.92 o 
   1   5  12       67.24       66.11      4.70 o 
   2   5  12      288.56      313.21      8.87 o 
   3   5  12      125.89      141.36     13.14 o 
   4   5  12       10.95        9.45      4.84 o 
  -7   6  12       27.62       26.82      3.45 o 
  -6   6  12        7.52        5.03      1.94 o 
  -5   6  12        5.03        4.46      1.97 o 
  -4   6  12      231.23      217.91      7.05 o 
  -3   6  12       21.21       24.96      3.34 o 
  -2   6  12      379.98      356.12      8.00 o 
  -1   6  12       81.27       84.98      5.52 o 
   0   6  12       69.46       64.74      4.40 o 
   1   6  12        0.08       -2.01      2.77 o 
   2   6  12      165.74      181.38     10.33 o 
   3   6  12        7.44        5.25      6.07 o 
   4   6  12       15.36        9.76      4.84 o 
  -7   7  12       17.81       15.37      7.22 o 
  -6   7  12       10.09       12.06      2.92 o 
  -5   7  12        4.80        1.77      2.58 o 
  -4   7  12      222.30      228.08     11.52 o 
  -3   7  12       23.14       21.56      3.12 o 
  -2   7  12       27.05       27.01      2.67 o 
  -1   7  12        9.99       10.64      2.35 o 
   0   7  12       38.03       36.13      3.83 o 
   1   7  12       10.62        8.27      2.99 o 
   2   7  12      672.05      647.68     30.90 o 
   3   7  12       35.00       38.00      3.53 o 
  -7   8  12       35.39       30.16      3.64 o 
  -6   8  12       89.22       67.91      4.67 o 
  -5   8  12       18.85       23.30      2.93 o 
  -4   8  12        0.51       -0.62      2.57 o 
  -3   8  12      248.82      244.59      7.62 o 
  -2   8  12        0.18       -0.54      2.17 o 
  -1   8  12      117.57      113.78      4.94 o 
   0   8  12        0.10       -2.11      2.11 o 
   1   8  12        0.61       -2.06      2.06 o 
   2   8  12       60.93       49.97      3.75 o 
   3   8  12        1.43        3.62      4.61 o 
  -7   9  12       64.98       66.56      4.78 o 
  -6   9  12       26.64       30.79      6.53 o 
  -5   9  12       75.48       69.41      5.22 o 
  -4   9  12       56.52       63.88      4.78 o 
  -3   9  12       35.30       42.28      4.03 o 
  -2   9  12       38.10       40.93      4.00 o 
  -1   9  12       61.71       70.03      3.91 o 
   0   9  12       60.07       66.59      6.13 o 
   1   9  12       30.29       25.78      4.99 o 
   2   9  12      118.72      114.94      5.34 o 
   3   9  12        3.42        3.22      3.31 o 
  -6  10  12       24.09       27.13      3.77 o 
  -5  10  12      140.02      153.85     11.64 o 
  -4  10  12       15.30       18.77      3.39 o 
  -3  10  12        2.15        5.00      2.77 o 
  -2  10  12       25.63       30.26      3.88 o 
  -1  10  12      343.51      352.22      7.50 o 
   0  10  12       67.83       67.46      5.49 o 
   1  10  12      263.48      301.47     10.79 o 
   2  10  12       52.45       64.04      4.15 o 
   3  10  12        7.62        5.68      5.99 o 
  -6  11  12        5.75        7.06      3.23 o 
  -5  11  12       58.48       57.43      4.81 o 
  -4  11  12       78.34       78.20      5.36 o 
  -3  11  12       33.07       27.14      3.91 o 
  -2  11  12        0.07        0.30      2.63 o 
  -1  11  12       50.70       61.22      4.94 o 
   0  11  12      158.31      157.67      7.54 o 
   1  11  12      146.35      136.94      9.18 o 
   2  11  12       31.47       26.62      3.77 o 
  -6  12  12        0.01        6.22      4.84 o 
  -5  12  12       84.40       89.29      5.98 o 
  -4  12  12        4.73        3.63      2.97 o 
  -3  12  12      119.47      112.41      6.24 o 
  -2  12  12       41.83       41.40      4.32 o 
  -1  12  12      127.92      128.95      8.07 o 
   0  12  12      216.23      218.33     19.94 o 
   1  12  12       18.76       14.61      3.61 o 
   2  12  12       79.43       75.84     13.68 o 
  -5  13  12       23.30       29.73      6.45 o 
  -4  13  12       97.96       99.78     10.14 o 
  -3  13  12        0.37        5.14      2.95 o 
  -2  13  12       31.92       35.26      4.51 o 
  -1  13  12        8.45        1.53      3.53 o 
   0  13  12       13.53       15.08      3.63 o 
   1  13  12        0.07        0.15      2.88 o 
  -5  14  12        0.24        2.54      4.76 o 
  -4  14  12      153.89      164.79     10.68 o 
  -3  14  12       20.24       14.42     10.41 o 
  -2  14  12      207.29      226.81      8.52 o 
  -1  14  12      298.60      308.93     19.09 o 
   0  14  12        3.42        2.88      3.29 o 
   1  14  12        1.44        3.92      2.99 o 
  -4  15  12       11.46        3.23      4.69 o 
  -3  15  12       18.74       17.21      5.76 o 
  -2  15  12       38.88       37.88      6.76 o 
  -1  15  12        2.14       -2.00      4.61 o 
   0  15  12       34.94       31.50      6.38 o 
  -7   0  13       38.09       36.26      4.84 o 
  -5   0  13        3.53        0.08      3.00 o 
  -3   0  13       29.29       31.96      5.38 o 
  -1   0  13       17.85       24.43      4.69 o 
   1   0  13        1.45        0.85      3.53 o 
   3   0  13        4.16        8.84      4.53 o 
  -7   1  13       62.24       52.94      4.96 o 
  -6   1  13        5.77        2.05      2.23 o 
  -5   1  13       29.85       26.55      2.91 o 
  -4   1  13      337.59      324.60      5.46 o 
  -3   1  13        3.99        2.94      2.65 o 
  -2   1  13       97.74      120.08      5.57 o 
  -1   1  13      277.84      278.45      7.87 o 
   0   1  13      262.40      239.31     10.45 o 
   1   1  13       20.97       15.64      2.97 o 
   3   1  13        0.00       -3.69      3.76 o 
  -7   2  13        9.55       11.61      2.82 o 
  -6   2  13        9.03        7.57      2.37 o 
  -5   2  13      111.99      109.97      3.98 o 
  -4   2  13        0.19        0.12      2.80 o 
  -3   2  13        0.41       -1.91      1.91 o 
  -2   2  13      632.92      638.08     11.90 o 
  -1   2  13        2.91        1.63      2.42 o 
   0   2  13       19.42       12.80      2.99 o 
   2   2  13       35.31       30.48      3.91 o 
  -7   3  13        4.91        2.20      2.25 o 
  -6   3  13       82.90       81.55      4.53 o 
  -5   3  13        6.72        4.13      2.02 o 
  -4   3  13      686.06      680.90     11.61 o 
  -3   3  13      294.43      300.38      8.13 o 
  -2   3  13      140.43      156.17     13.14 o 
  -1   3  13        4.77        3.78      2.53 o 
   0   3  13        0.33       -0.87      2.50 o 
   1   3  13       28.65       24.00      3.66 o 
   2   3  13        0.36        0.42      2.96 o 
  -7   4  13        1.02        4.71      2.63 o 
  -6   4  13       70.07       76.53      4.37 o 
  -5   4  13      143.15      150.00      4.59 o 
  -4   4  13      596.01      623.45     17.52 o 
  -3   4  13       34.64       38.09      3.11 o 
  -2   4  13       47.15       47.06      8.57 o 
  -1   4  13       35.29       37.35      5.19 o 
   0   4  13       23.91       25.66      3.45 o 
   1   4  13       54.13       56.59      4.61 o 
   2   4  13      616.11      653.82     13.64 o 
  -7   5  13        0.11        3.13      3.15 o 
  -6   5  13        0.53        1.84      3.34 o 
  -5   5  13      134.67      137.07      4.48 o 
  -4   5  13      489.78      483.70     15.60 o 
  -3   5  13       48.68       47.81     13.21 o 
  -2   5  13        1.31        2.35      2.69 o 
  -1   5  13      123.77      112.09      7.76 o 
   0   5  13      364.52      383.09     22.09 o 
   1   5  13       35.40       36.65      4.13 o 
   2   5  13       18.34       14.00      3.28 o 
  -7   6  13        3.56        4.09      2.73 o 
  -6   6  13        1.39        0.73      2.06 o 
  -5   6  13        9.01        6.95      9.45 o 
  -4   6  13      108.76      116.85      5.78 o 
  -3   6  13       94.00       86.46      5.28 o 
  -2   6  13      184.48      186.52      5.58 o 
  -1   6  13        1.18       -0.27      2.30 o 
   0   6  13       76.88       69.43      7.61 o 
   1   6  13       40.21       49.09      4.59 o 
   2   6  13      175.61      193.36      7.55 o 
   3   6  13       80.06       85.12      8.14 o 
  -7   7  13      143.93      140.82      8.37 o 
  -6   7  13       10.11        7.97      4.30 o 
  -5   7  13       13.35       13.68      5.15 o 
  -4   7  13      119.15      118.62      5.84 o 
  -3   7  13       24.39       21.45      4.49 o 
  -2   7  13       49.56       41.14      4.26 o 
  -1   7  13      614.43      569.08     17.02 o 
   0   7  13        0.02       -2.77      4.80 o 
   1   7  13      198.29      202.48      7.60 o 
   2   7  13       10.30       11.46      2.66 o 
   3   7  13        0.08        6.22      4.84 o 
  -6   8  13       20.14       23.90      7.41 o 
  -5   8  13       71.74       61.85      7.30 o 
  -4   8  13        8.49        3.80      2.93 o 
  -3   8  13       41.83       38.92      8.07 o 
  -2   8  13       17.87       19.08      4.07 o 
  -1   8  13        7.42        2.82      2.35 o 
   0   8  13      174.61      157.49     14.48 o 
   1   8  13      104.71      103.51      6.05 o 
   2   8  13      168.36      189.45     13.06 o 
  -6   9  13       26.25       26.58      5.76 o 
  -5   9  13       81.38       85.47      7.38 o 
  -4   9  13        1.88        1.03      2.88 o 
  -3   9  13       49.88       56.77      4.81 o 
  -2   9  13      114.19      107.34      6.05 o 
  -1   9  13        1.66        1.00      2.86 o 
   0   9  13       35.39       43.63      4.41 o 
   1   9  13        1.16        0.74      3.02 o 
   2   9  13        2.83        3.00      4.15 o 
  -5  10  13       10.21       10.90      3.56 o 
  -4  10  13      135.00      150.44     15.06 o 
  -3  10  13        1.67       -0.35      2.82 o 
  -2  10  13       82.32       87.94      5.70 o 
  -1  10  13       22.89       21.26      4.11 o 
   0  10  13       84.62       85.75      5.62 o 
   1  10  13       11.97        7.37      6.26 o 
  -5  11  13       18.57       11.14      4.99 o 
  -4  11  13        2.13        2.24      2.87 o 
  -3  11  13      137.25      142.49      9.72 o 
  -2  11  13       86.13       91.99      5.84 o 
  -1  11  13       22.10       24.42      8.53 o 
   0  11  13        4.30       -0.12      3.38 o 
   1  11  13        0.02       -3.84      3.84 o 
  -5  12  13        4.29        7.91      4.92 o 
  -4  12  13        1.66        1.31      4.99 o 
  -3  12  13       11.98       10.67      3.48 o 
  -2  12  13      167.37      168.94      7.60 o 
  -1  12  13       55.87       60.96      5.32 o 
   0  12  13       37.94       51.24      7.30 o 
  -4  13  13       42.17       41.95      6.61 o 
  -3  13  13      184.72      195.06     11.68 o 
  -2  13  13      247.57      262.44     13.06 o 
  -1  13  13       37.89       41.33      7.07 o 
   0  13  13       29.19       26.04      6.68 o 
  -3  14  13       74.71       81.74      8.91 o 
  -2  14  13        0.74       -0.85      4.84 o 
  -1  14  13        1.60        0.31      4.46 o 
  -6   0  14       51.81       56.85      5.92 o 
  -4   0  14        4.39        3.69      2.66 o 
  -2   0  14       15.02       12.68      4.30 o 
   0   0  14        4.13        7.14      4.07 o 
  -7   1  14       63.80       62.93      4.45 o 
  -6   1  14      178.39      164.45      7.22 o 
  -5   1  14       20.80       20.96      3.03 o 
  -4   1  14        0.37        0.90      2.00 o 
  -3   1  14        0.92       -0.80      2.52 o 
  -2   1  14       74.50       68.70      4.86 o 
  -1   1  14       67.50       66.25      4.89 o 
   0   1  14      116.75      110.40      8.22 o 
  -7   2  14        7.98        8.88      2.93 o 
  -6   2  14       57.49       52.81      5.45 o 
  -5   2  14        0.09       -1.77      5.22 o 
  -4   2  14      296.28      301.10      7.92 o 
  -3   2  14        0.03        0.72      2.36 o 
  -2   2  14      148.78      149.62      6.41 o 
  -1   2  14        3.73        2.05      2.71 o 
   0   2  14      133.65      176.24     10.06 o 
   1   2  14        2.97       -0.45      2.66 o 
  -7   3  14        1.45        5.76      3.96 o 
  -6   3  14       10.69       16.10      3.27 o 
  -5   3  14       55.07       58.56      3.52 o 
  -4   3  14       35.82       36.72      5.99 o 
  -3   3  14        1.47        2.23      2.74 o 
  -2   3  14      196.51      208.12      7.35 o 
  -1   3  14        5.97        7.29      2.90 o 
   0   3  14       31.04       32.49      3.99 o 
   1   3  14        3.90        3.42      2.55 o 
  -6   4  14       52.03       52.31      4.07 o 
  -5   4  14       26.29       27.51      5.26 o 
  -4   4  14      227.17      219.72     11.06 o 
  -3   4  14      264.14      264.74     11.98 o 
  -2   4  14        2.60        2.40      3.01 o 
  -1   4  14       99.99      102.49      5.54 o 
   0   4  14       22.06       20.83      6.03 o 
   1   4  14        2.77        2.96      3.07 o 
  -6   5  14       40.88       36.49      5.76 o 
  -5   5  14        8.07        4.16      2.80 o 
  -4   5  14       14.75        8.68      4.69 o 
  -3   5  14       36.17       33.88      5.92 o 
  -2   5  14        7.11        4.46      2.91 o 
  -1   5  14      293.70      296.86     12.83 o 
   0   5  14      207.31      187.38     10.53 o 
   1   5  14      176.58      175.53     20.78 o 
  -6   6  14       62.77       64.38      6.38 o 
  -5   6  14        0.45        0.77      3.84 o 
  -4   6  14        0.33        6.07      4.38 o 
  -3   6  14      123.42      110.91      6.03 o 
  -2   6  14      177.67      164.75      6.72 o 
  -1   6  14        7.82        9.26      3.01 o 
   0   6  14       28.15       32.11      4.35 o 
   1   6  14       13.79       11.92      3.12 o 
  -6   7  14      112.91      121.72      6.18 o 
  -5   7  14       25.15       20.44      5.30 o 
  -4   7  14       39.14       40.46      6.99 o 
  -3   7  14        0.51       -1.58      2.74 o 
  -2   7  14       79.14       81.44      8.14 o 
  -1   7  14        0.23        0.19      2.84 o 
   0   7  14      679.73      721.72     14.09 o 
   1   7  14       13.98       18.98      5.30 o 
  -5   8  14       30.10       32.42      5.92 o 
  -4   8  14       13.75       15.31      3.36 o 
  -3   8  14       36.93       33.63      4.38 o 
  -2   8  14      167.31      184.18      7.60 o 
  -1   8  14       13.61       13.50      6.57 o 
   0   8  14       48.53       61.02      5.19 o 
  -4   9  14        0.05        0.41      5.26 o 
  -3   9  14        0.27       -0.50      2.88 o 
  -2   9  14       11.73        7.74      3.35 o 
  -1   9  14       17.21       16.98      5.53 o 
   0   9  14       45.87       50.94      6.53 o 
  -4  10  14       78.43       97.42      8.45 o 
  -3  10  14      164.18      181.62     10.99 o 
  -2  10  14       94.72       92.96      8.76 o 
   0  10  14       10.79       18.59      5.07 o 
  -4  11  14        3.52        3.69      4.92 o 
  -3  11  14        0.34       -3.92      3.92 o 
  -2  11  14       23.25       18.67      6.15 o 
  -1  11  14        0.01       -2.23      4.38 o 
   0  11  14       74.87       75.67      7.61 o 
  -2  12  14       68.22       75.06      8.60 o 
  -5   0  15       15.43       10.53      4.38 o 
  -3   0  15       16.22       15.44      5.07 o 
  -1   0  15        1.85        0.08      4.07 o 
  -6   1  15      186.24      196.14      9.68 o 
  -5   1  15       92.75      111.79      9.10 o 
  -4   1  15       91.24       98.65      8.07 o 
  -3   1  15        6.89        9.00      2.99 o 
  -2   1  15       98.18      101.65      5.87 o 
  -1   1  15        5.16        5.99      2.96 o 
   0   1  15      108.90      129.35      8.60 o 
  -6   2  15        3.40        3.48      6.95 o 
  -5   2  15        0.45       -1.14      2.65 o 
  -4   2  15        1.39        3.69      4.38 o 
  -3   2  15       27.26       22.26      3.78 o 
  -2   2  15       19.08       17.25      3.50 o 
  -1   2  15      156.36      147.17      6.75 o 
   0   2  15        0.25       -0.57      2.57 o 
  -6   3  15       45.69       42.23      4.06 o 
  -4   3  15       48.95       43.02      6.38 o 
  -3   3  15       44.37       39.03      6.22 o 
  -2   3  15        7.92       11.03      3.69 o 
  -1   3  15        1.85        3.35      4.88 o 
   0   3  15       50.28       46.10      6.38 o 
  -5   4  15        1.85       14.29      4.99 o 
  -4   4  15      138.77      132.83      9.37 o 
  -3   4  15        0.39        5.45      4.30 o 
  -2   4  15      140.45      158.97     12.79 o 
  -1   4  15       88.45       89.66      6.57 o 
  -5   5  15        0.38        7.30      4.53 o 
  -4   5  15       16.65       14.98      4.69 o 
  -3   5  15       19.95       15.37      4.92 o 
  -2   5  15      320.33      324.77      9.44 o 
  -1   5  15        9.58        8.08      3.80 o 
   0   5  15       23.54       21.90      5.30 o 
  -5   6  15       12.24       15.67      5.30 o 
  -4   6  15       26.30       20.82      5.53 o 
  -3   6  15        1.26        0.31      3.99 o 
  -2   6  15        5.25        4.07      4.38 o 
  -1   6  15        8.72        9.53      4.53 o 
   0   6  15       95.44      101.87      8.30 o 
  -1   7  15        0.01        3.15      4.30 o 
  -3   8  15        6.40        7.07      5.22 o 
  -3   9  15        5.86        2.38      4.99 o 
  -2   0  16      163.39      201.21     11.14 o 
  -3   1  16       19.52       22.92      4.57 o 
  -2   1  16       26.89       29.50      5.99 o 
  -4   2  16       24.18       29.42      5.76 o 
  -3   2  16        2.63        7.38      4.30 o 
  -2   2  16       37.56       37.11      6.22 o 
  -4   3  16        2.49       -0.31      3.99 o 
  -2   3  16       62.00       64.30      7.53 o 
  -2   4  16       42.11       51.01      6.84 o 
                                                 
